# Supplementary material for: MatriCom, a single-cell RNA-sequencing data mining tool to infer cell–extracellular matrix interactions
Source: J Cell Sci. 2025 Jul 11;138(13):jcs263927. doi: 10.1242/jcs.263927 (PMC12276803; doi:10.1242/jcs.263927)
Supplement: Table S3. [file joces-138-263927-TableS3.xlsx]

## Sheet: README
Supplementary Table 3. Results of the MatriCom analysis of the open-access kidney scRNA-Seq (Stewart et al., Science 2019)
Table	Sample annotation	MatriCom data table		MatriCom Query Parameters
S3A	Original	communication network		Collection	Other open-access datasets
S3B		network influencers		Sample	Kidney (Stewart et al., Science 2019)
S3C		enrichments		Annotations	Original (A-C) or Census (D-F)
S3D	Census	communication network		Mean gene expression threshold	1
S3E		network influencers		Minimum % positive population	30
S3F		enrichments		Maximize model	TRUE
				Use exclusion list	TRUE
				Remove homomeric interactions	TRUE
				Reliability score(s)	3 only
				Communication type(s)	Homocellular, Heterocellular
				Cellular compartment(s)	Matrisome, Surfaceome, Extracellular (Non-matrisome)

## Sheet: S3A
Supplementary Table 3A. Communication network table obtained when running MatriCom with original (author-provided) cell population annotations
Population1	Gene1	Type of communication	Gene2	Population2	Reliability.score	perc.expr.Population1	perc.expr.Population2	mean.expr.Gene1	mean.expr.Gene2	Matrisome.Category.Gene1	Matrisome.Division.Gene1	Compartment.Gene1	Matrisome.Category.Gene2	Matrisome.Division.Gene2	Compartment.Gene2
Epithelial.progenitor.cell	SDC4	Non.matrisome-Matrisome	ACTN1	Epithelial.progenitor.cell	3	60.1	31.9	3.49	2.44	ECM-affiliated proteins	Matrisome-associated	matrisome	Non.matrisome	Non.matrisome	extracellular (non-matrisome)
Distinct.proximal.tubule.1	SDC4	Non.matrisome-Matrisome	ACTN1	Epithelial.progenitor.cell	3	66.7	31.9	3.45	2.44	ECM-affiliated proteins	Matrisome-associated	matrisome	Non.matrisome	Non.matrisome	extracellular (non-matrisome)
Principal.cell	SDC4	Non.matrisome-Matrisome	ACTN1	Epithelial.progenitor.cell	3	69.6	31.9	3.25	2.44	ECM-affiliated proteins	Matrisome-associated	matrisome	Non.matrisome	Non.matrisome	extracellular (non-matrisome)
Type.B.intercalated.cell	SDC4	Non.matrisome-Matrisome	ACTN1	Distinct.proximal.tubule.1	3	67.5	51.7	2.6	2.26	ECM-affiliated proteins	Matrisome-associated	matrisome	Non.matrisome	Non.matrisome	extracellular (non-matrisome)
Principal.cell	SDC4	Non.matrisome-Matrisome	ACTN1	Distinct.proximal.tubule.1	3	69.6	51.7	3.25	2.26	ECM-affiliated proteins	Matrisome-associated	matrisome	Non.matrisome	Non.matrisome	extracellular (non-matrisome)
Epithelial.progenitor.cell	SDC4	Non.matrisome-Matrisome	ACTN1	Pelvic.epithelium	3	60.1	34.8	3.49	2.3	ECM-affiliated proteins	Matrisome-associated	matrisome	Non.matrisome	Non.matrisome	extracellular (non-matrisome)
Connecting.tubule	SDC4	Non.matrisome-Matrisome	ACTN1	Epithelial.progenitor.cell	3	79.2	31.9	4.17	2.44	ECM-affiliated proteins	Matrisome-associated	matrisome	Non.matrisome	Non.matrisome	extracellular (non-matrisome)
Epithelial.progenitor.cell	SDC4	Non.matrisome-Matrisome	ACTN1	Distinct.proximal.tubule.1	3	60.1	51.7	3.49	2.26	ECM-affiliated proteins	Matrisome-associated	matrisome	Non.matrisome	Non.matrisome	extracellular (non-matrisome)
Pelvic.epithelium	SDC4	Non.matrisome-Matrisome	ACTN1	Myofibroblast	3	65.9	52.8	7.53	2.64	ECM-affiliated proteins	Matrisome-associated	matrisome	Non.matrisome	Non.matrisome	extracellular (non-matrisome)
Distinct.proximal.tubule.1	SDC4	Non.matrisome-Matrisome	ACTN1	Myofibroblast	3	66.7	52.8	3.45	2.64	ECM-affiliated proteins	Matrisome-associated	matrisome	Non.matrisome	Non.matrisome	extracellular (non-matrisome)
Distinct.proximal.tubule.1	SDC4	Non.matrisome-Matrisome	ACTN1	Fibroblast	3	66.7	34.8	3.45	2.75	ECM-affiliated proteins	Matrisome-associated	matrisome	Non.matrisome	Non.matrisome	extracellular (non-matrisome)
Distinct.proximal.tubule.1	SDC4	Non.matrisome-Matrisome	ACTN1	Distinct.proximal.tubule.1	3	66.7	51.7	3.45	2.26	ECM-affiliated proteins	Matrisome-associated	matrisome	Non.matrisome	Non.matrisome	extracellular (non-matrisome)
Podocyte	SDC4	Non.matrisome-Matrisome	ACTN1	Pelvic.epithelium	3	63.4	34.8	2.53	2.3	ECM-affiliated proteins	Matrisome-associated	matrisome	Non.matrisome	Non.matrisome	extracellular (non-matrisome)
Transitional.urothelium	SDC4	Non.matrisome-Matrisome	ACTN1	Epithelial.progenitor.cell	3	57.8	31.9	3	2.44	ECM-affiliated proteins	Matrisome-associated	matrisome	Non.matrisome	Non.matrisome	extracellular (non-matrisome)
Pelvic.epithelium	SDC4	Non.matrisome-Matrisome	ACTN1	Pelvic.epithelium	3	65.9	34.8	7.53	2.3	ECM-affiliated proteins	Matrisome-associated	matrisome	Non.matrisome	Non.matrisome	extracellular (non-matrisome)
Pelvic.epithelium	SDC4	Non.matrisome-Matrisome	ACTN1	Fibroblast	3	65.9	34.8	7.53	2.75	ECM-affiliated proteins	Matrisome-associated	matrisome	Non.matrisome	Non.matrisome	extracellular (non-matrisome)
Transitional.urothelium	SDC4	Non.matrisome-Matrisome	ACTN1	Distinct.proximal.tubule.1	3	57.8	51.7	3	2.26	ECM-affiliated proteins	Matrisome-associated	matrisome	Non.matrisome	Non.matrisome	extracellular (non-matrisome)
Pelvic.epithelium	SDC4	Non.matrisome-Matrisome	ACTN1	Epithelial.progenitor.cell	3	65.9	31.9	7.53	2.44	ECM-affiliated proteins	Matrisome-associated	matrisome	Non.matrisome	Non.matrisome	extracellular (non-matrisome)
Principal.cell	SDC4	Non.matrisome-Matrisome	ACTN1	Pelvic.epithelium	3	69.6	34.8	3.25	2.3	ECM-affiliated proteins	Matrisome-associated	matrisome	Non.matrisome	Non.matrisome	extracellular (non-matrisome)
Epithelial.progenitor.cell	SDC4	Non.matrisome-Matrisome	ACTN1	Fibroblast	3	60.1	34.8	3.49	2.75	ECM-affiliated proteins	Matrisome-associated	matrisome	Non.matrisome	Non.matrisome	extracellular (non-matrisome)
Type.A.intercalated.cell	SDC4	Non.matrisome-Matrisome	ACTN1	Distinct.proximal.tubule.1	3	58.4	51.7	3.08	2.26	ECM-affiliated proteins	Matrisome-associated	matrisome	Non.matrisome	Non.matrisome	extracellular (non-matrisome)
Principal.cell	SDC4	Non.matrisome-Matrisome	ACTN1	Fibroblast	3	69.6	34.8	3.25	2.75	ECM-affiliated proteins	Matrisome-associated	matrisome	Non.matrisome	Non.matrisome	extracellular (non-matrisome)
Distinct.proximal.tubule.1	SDC4	Non.matrisome-Matrisome	ACTN1	Pelvic.epithelium	3	66.7	34.8	3.45	2.3	ECM-affiliated proteins	Matrisome-associated	matrisome	Non.matrisome	Non.matrisome	extracellular (non-matrisome)
Podocyte	SDC4	Non.matrisome-Matrisome	ACTN1	Fibroblast	3	63.4	34.8	2.53	2.75	ECM-affiliated proteins	Matrisome-associated	matrisome	Non.matrisome	Non.matrisome	extracellular (non-matrisome)
Transitional.urothelium	SDC4	Non.matrisome-Matrisome	ACTN1	Pelvic.epithelium	3	57.8	34.8	3	2.3	ECM-affiliated proteins	Matrisome-associated	matrisome	Non.matrisome	Non.matrisome	extracellular (non-matrisome)
Type.A.intercalated.cell	SDC4	Non.matrisome-Matrisome	ACTN1	Myofibroblast	3	58.4	52.8	3.08	2.64	ECM-affiliated proteins	Matrisome-associated	matrisome	Non.matrisome	Non.matrisome	extracellular (non-matrisome)
Podocyte	SDC4	Non.matrisome-Matrisome	ACTN1	Distinct.proximal.tubule.1	3	63.4	51.7	2.53	2.26	ECM-affiliated proteins	Matrisome-associated	matrisome	Non.matrisome	Non.matrisome	extracellular (non-matrisome)
Connecting.tubule	SDC4	Non.matrisome-Matrisome	ACTN1	Fibroblast	3	79.2	34.8	4.17	2.75	ECM-affiliated proteins	Matrisome-associated	matrisome	Non.matrisome	Non.matrisome	extracellular (non-matrisome)
Transitional.urothelium	SDC4	Non.matrisome-Matrisome	ACTN1	Myofibroblast	3	57.8	52.8	3	2.64	ECM-affiliated proteins	Matrisome-associated	matrisome	Non.matrisome	Non.matrisome	extracellular (non-matrisome)
Type.B.intercalated.cell	SDC4	Non.matrisome-Matrisome	ACTN1	Pelvic.epithelium	3	67.5	34.8	2.6	2.3	ECM-affiliated proteins	Matrisome-associated	matrisome	Non.matrisome	Non.matrisome	extracellular (non-matrisome)
Type.A.intercalated.cell	SDC4	Non.matrisome-Matrisome	ACTN1	Fibroblast	3	58.4	34.8	3.08	2.75	ECM-affiliated proteins	Matrisome-associated	matrisome	Non.matrisome	Non.matrisome	extracellular (non-matrisome)
Type.B.intercalated.cell	SDC4	Non.matrisome-Matrisome	ACTN1	Epithelial.progenitor.cell	3	67.5	31.9	2.6	2.44	ECM-affiliated proteins	Matrisome-associated	matrisome	Non.matrisome	Non.matrisome	extracellular (non-matrisome)
Type.B.intercalated.cell	SDC4	Non.matrisome-Matrisome	ACTN1	Fibroblast	3	67.5	34.8	2.6	2.75	ECM-affiliated proteins	Matrisome-associated	matrisome	Non.matrisome	Non.matrisome	extracellular (non-matrisome)
Type.A.intercalated.cell	SDC4	Non.matrisome-Matrisome	ACTN1	Pelvic.epithelium	3	58.4	34.8	3.08	2.3	ECM-affiliated proteins	Matrisome-associated	matrisome	Non.matrisome	Non.matrisome	extracellular (non-matrisome)
Type.A.intercalated.cell	SDC4	Non.matrisome-Matrisome	ACTN1	Epithelial.progenitor.cell	3	58.4	31.9	3.08	2.44	ECM-affiliated proteins	Matrisome-associated	matrisome	Non.matrisome	Non.matrisome	extracellular (non-matrisome)
Connecting.tubule	SDC4	Non.matrisome-Matrisome	ACTN1	Distinct.proximal.tubule.1	3	79.2	51.7	4.17	2.26	ECM-affiliated proteins	Matrisome-associated	matrisome	Non.matrisome	Non.matrisome	extracellular (non-matrisome)
Principal.cell	SDC4	Non.matrisome-Matrisome	ACTN1	Myofibroblast	3	69.6	52.8	3.25	2.64	ECM-affiliated proteins	Matrisome-associated	matrisome	Non.matrisome	Non.matrisome	extracellular (non-matrisome)
Podocyte	SDC4	Non.matrisome-Matrisome	ACTN1	Myofibroblast	3	63.4	52.8	2.53	2.64	ECM-affiliated proteins	Matrisome-associated	matrisome	Non.matrisome	Non.matrisome	extracellular (non-matrisome)
Transitional.urothelium	SDC4	Non.matrisome-Matrisome	ACTN1	Fibroblast	3	57.8	34.8	3	2.75	ECM-affiliated proteins	Matrisome-associated	matrisome	Non.matrisome	Non.matrisome	extracellular (non-matrisome)
Connecting.tubule	SDC4	Non.matrisome-Matrisome	ACTN1	Myofibroblast	3	79.2	52.8	4.17	2.64	ECM-affiliated proteins	Matrisome-associated	matrisome	Non.matrisome	Non.matrisome	extracellular (non-matrisome)
Type.B.intercalated.cell	SDC4	Non.matrisome-Matrisome	ACTN1	Myofibroblast	3	67.5	52.8	2.6	2.64	ECM-affiliated proteins	Matrisome-associated	matrisome	Non.matrisome	Non.matrisome	extracellular (non-matrisome)
Podocyte	SDC4	Non.matrisome-Matrisome	ACTN1	Epithelial.progenitor.cell	3	63.4	31.9	2.53	2.44	ECM-affiliated proteins	Matrisome-associated	matrisome	Non.matrisome	Non.matrisome	extracellular (non-matrisome)
Connecting.tubule	SDC4	Non.matrisome-Matrisome	ACTN1	Pelvic.epithelium	3	79.2	34.8	4.17	2.3	ECM-affiliated proteins	Matrisome-associated	matrisome	Non.matrisome	Non.matrisome	extracellular (non-matrisome)
Pelvic.epithelium	SDC4	Non.matrisome-Matrisome	ACTN1	Distinct.proximal.tubule.1	3	65.9	51.7	7.53	2.26	ECM-affiliated proteins	Matrisome-associated	matrisome	Non.matrisome	Non.matrisome	extracellular (non-matrisome)
Epithelial.progenitor.cell	SDC4	Non.matrisome-Matrisome	ACTN1	Myofibroblast	3	60.1	52.8	3.49	2.64	ECM-affiliated proteins	Matrisome-associated	matrisome	Non.matrisome	Non.matrisome	extracellular (non-matrisome)
Distinct.proximal.tubule.1	TIMP3	Matrisome-Matrisome	ADAM15	Peritubular.capillary.endothelium.2	3	73.3	77	4.27	2.67	ECM regulators	Matrisome-associated	matrisome	ECM regulators	Matrisome-associated	matrisome
Descending.vasa.recta.endothelium	TIMP3	Matrisome-Matrisome	ADAM15	Descending.vasa.recta.endothelium	3	98.8	60.6	21.86	1.95	ECM regulators	Matrisome-associated	matrisome	ECM regulators	Matrisome-associated	matrisome
Descending.vasa.recta.endothelium	TIMP3	Matrisome-Matrisome	ADAM15	Pelvic.epithelium	3	98.8	37.9	21.86	2.68	ECM regulators	Matrisome-associated	matrisome	ECM regulators	Matrisome-associated	matrisome
Podocyte	TIMP3	Matrisome-Matrisome	ADAM15	Descending.vasa.recta.endothelium	3	53.7	60.6	3.33	1.95	ECM regulators	Matrisome-associated	matrisome	ECM regulators	Matrisome-associated	matrisome
Podocyte	TIMP3	Matrisome-Matrisome	ADAM15	Pelvic.epithelium	3	53.7	37.9	3.33	2.68	ECM regulators	Matrisome-associated	matrisome	ECM regulators	Matrisome-associated	matrisome
Connecting.tubule	TIMP3	Matrisome-Matrisome	ADAM15	Peritubular.capillary.endothelium.2	3	61.7	77	5.16	2.67	ECM regulators	Matrisome-associated	matrisome	ECM regulators	Matrisome-associated	matrisome
Mast.cell	TIMP3	Matrisome-Matrisome	ADAM15	Descending.vasa.recta.endothelium	3	39.5	60.6	1.6	1.95	ECM regulators	Matrisome-associated	matrisome	ECM regulators	Matrisome-associated	matrisome
Peritubular.capillary.endothelium.2	TIMP3	Matrisome-Matrisome	ADAM15	Peritubular.capillary.endothelium.2	3	100	77	59.06	2.67	ECM regulators	Matrisome-associated	matrisome	ECM regulators	Matrisome-associated	matrisome
Principal.cell	TIMP3	Matrisome-Matrisome	ADAM15	Pelvic.epithelium	3	37.7	37.9	4.73	2.68	ECM regulators	Matrisome-associated	matrisome	ECM regulators	Matrisome-associated	matrisome
Podocyte	TIMP3	Matrisome-Matrisome	ADAM15	Peritubular.capillary.endothelium.2	3	53.7	77	3.33	2.67	ECM regulators	Matrisome-associated	matrisome	ECM regulators	Matrisome-associated	matrisome
Fibroblast	TIMP3	Matrisome-Matrisome	ADAM15	Descending.vasa.recta.endothelium	3	65.2	60.6	9.8	1.95	ECM regulators	Matrisome-associated	matrisome	ECM regulators	Matrisome-associated	matrisome
Myofibroblast	TIMP3	Matrisome-Matrisome	ADAM15	Descending.vasa.recta.endothelium	3	91.5	60.6	21.63	1.95	ECM regulators	Matrisome-associated	matrisome	ECM regulators	Matrisome-associated	matrisome
Epithelial.progenitor.cell	TIMP3	Matrisome-Matrisome	ADAM15	Pelvic.epithelium	3	42.7	37.9	3.48	2.68	ECM regulators	Matrisome-associated	matrisome	ECM regulators	Matrisome-associated	matrisome
Distinct.proximal.tubule.1	TIMP3	Matrisome-Matrisome	ADAM15	Descending.vasa.recta.endothelium	3	73.3	60.6	4.27	1.95	ECM regulators	Matrisome-associated	matrisome	ECM regulators	Matrisome-associated	matrisome
Type.A.intercalated.cell	TIMP3	Matrisome-Matrisome	ADAM15	Pelvic.epithelium	3	46.9	37.9	2.96	2.68	ECM regulators	Matrisome-associated	matrisome	ECM regulators	Matrisome-associated	matrisome
Type.B.intercalated.cell	TIMP3	Matrisome-Matrisome	ADAM15	Peritubular.capillary.endothelium.2	3	66.7	77	6.03	2.67	ECM regulators	Matrisome-associated	matrisome	ECM regulators	Matrisome-associated	matrisome
Glomerular.endothelium	TIMP3	Matrisome-Matrisome	ADAM15	Pelvic.epithelium	3	98.2	37.9	10.18	2.68	ECM regulators	Matrisome-associated	matrisome	ECM regulators	Matrisome-associated	matrisome
Glomerular.endothelium	TIMP3	Matrisome-Matrisome	ADAM15	Peritubular.capillary.endothelium.2	3	98.2	77	10.18	2.67	ECM regulators	Matrisome-associated	matrisome	ECM regulators	Matrisome-associated	matrisome
Descending.vasa.recta.endothelium	TIMP3	Matrisome-Matrisome	ADAM15	Peritubular.capillary.endothelium.2	3	98.8	77	21.86	2.67	ECM regulators	Matrisome-associated	matrisome	ECM regulators	Matrisome-associated	matrisome
Distinct.proximal.tubule.1	TIMP3	Matrisome-Matrisome	ADAM15	Pelvic.epithelium	3	73.3	37.9	4.27	2.68	ECM regulators	Matrisome-associated	matrisome	ECM regulators	Matrisome-associated	matrisome
Peritubular.capillary.endothelium.2	TIMP3	Matrisome-Matrisome	ADAM15	Descending.vasa.recta.endothelium	3	100	60.6	59.06	1.95	ECM regulators	Matrisome-associated	matrisome	ECM regulators	Matrisome-associated	matrisome
Myofibroblast	TIMP3	Matrisome-Matrisome	ADAM15	Pelvic.epithelium	3	91.5	37.9	21.63	2.68	ECM regulators	Matrisome-associated	matrisome	ECM regulators	Matrisome-associated	matrisome
Fibroblast	TIMP3	Matrisome-Matrisome	ADAM15	Pelvic.epithelium	3	65.2	37.9	9.8	2.68	ECM regulators	Matrisome-associated	matrisome	ECM regulators	Matrisome-associated	matrisome
Connecting.tubule	TIMP3	Matrisome-Matrisome	ADAM15	Descending.vasa.recta.endothelium	3	61.7	60.6	5.16	1.95	ECM regulators	Matrisome-associated	matrisome	ECM regulators	Matrisome-associated	matrisome
Type.B.intercalated.cell	TIMP3	Matrisome-Matrisome	ADAM15	Descending.vasa.recta.endothelium	3	66.7	60.6	6.03	1.95	ECM regulators	Matrisome-associated	matrisome	ECM regulators	Matrisome-associated	matrisome
Ascending.vasa.recta.endothelium	TIMP3	Matrisome-Matrisome	ADAM15	Pelvic.epithelium	3	85.2	37.9	7.14	2.68	ECM regulators	Matrisome-associated	matrisome	ECM regulators	Matrisome-associated	matrisome
Epithelial.progenitor.cell	TIMP3	Matrisome-Matrisome	ADAM15	Descending.vasa.recta.endothelium	3	42.7	60.6	3.48	1.95	ECM regulators	Matrisome-associated	matrisome	ECM regulators	Matrisome-associated	matrisome
Ascending.vasa.recta.endothelium	TIMP3	Matrisome-Matrisome	ADAM15	Peritubular.capillary.endothelium.2	3	85.2	77	7.14	2.67	ECM regulators	Matrisome-associated	matrisome	ECM regulators	Matrisome-associated	matrisome
Myofibroblast	TIMP3	Matrisome-Matrisome	ADAM15	Peritubular.capillary.endothelium.2	3	91.5	77	21.63	2.67	ECM regulators	Matrisome-associated	matrisome	ECM regulators	Matrisome-associated	matrisome
Type.A.intercalated.cell	TIMP3	Matrisome-Matrisome	ADAM15	Peritubular.capillary.endothelium.2	3	46.9	77	2.96	2.67	ECM regulators	Matrisome-associated	matrisome	ECM regulators	Matrisome-associated	matrisome
Peritubular.capillary.endothelium.1	TIMP3	Matrisome-Matrisome	ADAM15	Descending.vasa.recta.endothelium	3	89.1	60.6	9.86	1.95	ECM regulators	Matrisome-associated	matrisome	ECM regulators	Matrisome-associated	matrisome
Principal.cell	TIMP3	Matrisome-Matrisome	ADAM15	Peritubular.capillary.endothelium.2	3	37.7	77	4.73	2.67	ECM regulators	Matrisome-associated	matrisome	ECM regulators	Matrisome-associated	matrisome
Glomerular.endothelium	TIMP3	Matrisome-Matrisome	ADAM15	Descending.vasa.recta.endothelium	3	98.2	60.6	10.18	1.95	ECM regulators	Matrisome-associated	matrisome	ECM regulators	Matrisome-associated	matrisome
Ascending.vasa.recta.endothelium	TIMP3	Matrisome-Matrisome	ADAM15	Descending.vasa.recta.endothelium	3	85.2	60.6	7.14	1.95	ECM regulators	Matrisome-associated	matrisome	ECM regulators	Matrisome-associated	matrisome
Principal.cell	TIMP3	Matrisome-Matrisome	ADAM15	Descending.vasa.recta.endothelium	3	37.7	60.6	4.73	1.95	ECM regulators	Matrisome-associated	matrisome	ECM regulators	Matrisome-associated	matrisome
Peritubular.capillary.endothelium.1	TIMP3	Matrisome-Matrisome	ADAM15	Pelvic.epithelium	3	89.1	37.9	9.86	2.68	ECM regulators	Matrisome-associated	matrisome	ECM regulators	Matrisome-associated	matrisome
Peritubular.capillary.endothelium.1	TIMP3	Matrisome-Matrisome	ADAM15	Peritubular.capillary.endothelium.2	3	89.1	77	9.86	2.67	ECM regulators	Matrisome-associated	matrisome	ECM regulators	Matrisome-associated	matrisome
Epithelial.progenitor.cell	TIMP3	Matrisome-Matrisome	ADAM15	Peritubular.capillary.endothelium.2	3	42.7	77	3.48	2.67	ECM regulators	Matrisome-associated	matrisome	ECM regulators	Matrisome-associated	matrisome
Type.A.intercalated.cell	TIMP3	Matrisome-Matrisome	ADAM15	Descending.vasa.recta.endothelium	3	46.9	60.6	2.96	1.95	ECM regulators	Matrisome-associated	matrisome	ECM regulators	Matrisome-associated	matrisome
Type.B.intercalated.cell	TIMP3	Matrisome-Matrisome	ADAM15	Pelvic.epithelium	3	66.7	37.9	6.03	2.68	ECM regulators	Matrisome-associated	matrisome	ECM regulators	Matrisome-associated	matrisome
Connecting.tubule	TIMP3	Matrisome-Matrisome	ADAM15	Pelvic.epithelium	3	61.7	37.9	5.16	2.68	ECM regulators	Matrisome-associated	matrisome	ECM regulators	Matrisome-associated	matrisome
Fibroblast	TIMP3	Matrisome-Matrisome	ADAM15	Peritubular.capillary.endothelium.2	3	65.2	77	9.8	2.67	ECM regulators	Matrisome-associated	matrisome	ECM regulators	Matrisome-associated	matrisome
Mast.cell	TIMP3	Matrisome-Matrisome	ADAM15	Pelvic.epithelium	3	39.5	37.9	1.6	2.68	ECM regulators	Matrisome-associated	matrisome	ECM regulators	Matrisome-associated	matrisome
Mast.cell	TIMP3	Matrisome-Matrisome	ADAM15	Peritubular.capillary.endothelium.2	3	39.5	77	1.6	2.67	ECM regulators	Matrisome-associated	matrisome	ECM regulators	Matrisome-associated	matrisome
Peritubular.capillary.endothelium.2	TIMP3	Matrisome-Matrisome	ADAM15	Pelvic.epithelium	3	100	37.9	59.06	2.68	ECM regulators	Matrisome-associated	matrisome	ECM regulators	Matrisome-associated	matrisome
Epithelial.progenitor.cell	SDC1	Matrisome-Matrisome	ADAM17	MNP_b.non_classical.monocyte.derived	3	49.8	31.1	3.19	1.21	ECM-affiliated proteins	Matrisome-associated	matrisome	ECM regulators	Matrisome-associated	matrisome
Mast.cell	TIMP3	Matrisome-Matrisome	ADAM17	MNP_b.non_classical.monocyte.derived	3	39.5	31.1	1.6	1.21	ECM regulators	Matrisome-associated	matrisome	ECM regulators	Matrisome-associated	matrisome
Pelvic.epithelium	SDC1	Matrisome-Matrisome	ADAM17	Peritubular.capillary.endothelium.2	3	76.5	37.2	7.22	1.37	ECM-affiliated proteins	Matrisome-associated	matrisome	ECM regulators	Matrisome-associated	matrisome
Type.B.intercalated.cell	TIMP3	Matrisome-Matrisome	ADAM17	MNP_b.non_classical.monocyte.derived	3	66.7	31.1	6.03	1.21	ECM regulators	Matrisome-associated	matrisome	ECM regulators	Matrisome-associated	matrisome
Distinct.proximal.tubule.1	TIMP3	Matrisome-Matrisome	ADAM17	Principal.cell	3	73.3	30.4	4.27	1.14	ECM regulators	Matrisome-associated	matrisome	ECM regulators	Matrisome-associated	matrisome
Connecting.tubule	TIMP3	Matrisome-Matrisome	ADAM17	Principal.cell	3	61.7	30.4	5.16	1.14	ECM regulators	Matrisome-associated	matrisome	ECM regulators	Matrisome-associated	matrisome
Glomerular.endothelium	TIMP3	Matrisome-Matrisome	ADAM17	Peritubular.capillary.endothelium.2	3	98.2	37.2	10.18	1.37	ECM regulators	Matrisome-associated	matrisome	ECM regulators	Matrisome-associated	matrisome
Pelvic.epithelium	SDC1	Matrisome-Matrisome	ADAM17	MNP_b.non_classical.monocyte.derived	3	76.5	31.1	7.22	1.21	ECM-affiliated proteins	Matrisome-associated	matrisome	ECM regulators	Matrisome-associated	matrisome
Epithelial.progenitor.cell	SDC4	Matrisome-Matrisome	ADAM17	Peritubular.capillary.endothelium.2	3	60.1	37.2	3.49	1.37	ECM-affiliated proteins	Matrisome-associated	matrisome	ECM regulators	Matrisome-associated	matrisome
Epithelial.progenitor.cell	SDC1	Matrisome-Matrisome	ADAM17	Peritubular.capillary.endothelium.2	3	49.8	37.2	3.19	1.37	ECM-affiliated proteins	Matrisome-associated	matrisome	ECM regulators	Matrisome-associated	matrisome
Ascending.vasa.recta.endothelium	TIMP3	Matrisome-Matrisome	ADAM17	Principal.cell	3	85.2	30.4	7.14	1.14	ECM regulators	Matrisome-associated	matrisome	ECM regulators	Matrisome-associated	matrisome
Epithelial.progenitor.cell	SDC4	Matrisome-Matrisome	ADAM17	MNP_b.non_classical.monocyte.derived	3	60.1	31.1	3.49	1.21	ECM-affiliated proteins	Matrisome-associated	matrisome	ECM regulators	Matrisome-associated	matrisome
Myofibroblast	TIMP3	Matrisome-Matrisome	ADAM17	MNP_b.non_classical.monocyte.derived	3	91.5	31.1	21.63	1.21	ECM regulators	Matrisome-associated	matrisome	ECM regulators	Matrisome-associated	matrisome
Mast.cell	TIMP3	Matrisome-Matrisome	ADAM17	Principal.cell	3	39.5	30.4	1.6	1.14	ECM regulators	Matrisome-associated	matrisome	ECM regulators	Matrisome-associated	matrisome
Fibroblast	TIMP3	Matrisome-Matrisome	ADAM17	Principal.cell	3	65.2	30.4	9.8	1.14	ECM regulators	Matrisome-associated	matrisome	ECM regulators	Matrisome-associated	matrisome
Type.A.intercalated.cell	SDC4	Matrisome-Matrisome	ADAM17	Principal.cell	3	58.4	30.4	3.08	1.14	ECM-affiliated proteins	Matrisome-associated	matrisome	ECM regulators	Matrisome-associated	matrisome
Pelvic.epithelium	SDC1	Matrisome-Matrisome	ADAM17	Principal.cell	3	76.5	30.4	7.22	1.14	ECM-affiliated proteins	Matrisome-associated	matrisome	ECM regulators	Matrisome-associated	matrisome
Podocyte	SDC4	Matrisome-Matrisome	ADAM17	Peritubular.capillary.endothelium.2	3	63.4	37.2	2.53	1.37	ECM-affiliated proteins	Matrisome-associated	matrisome	ECM regulators	Matrisome-associated	matrisome
Glomerular.endothelium	TIMP3	Matrisome-Matrisome	ADAM17	Principal.cell	3	98.2	30.4	10.18	1.14	ECM regulators	Matrisome-associated	matrisome	ECM regulators	Matrisome-associated	matrisome
Pelvic.epithelium	SDC4	Matrisome-Matrisome	ADAM17	MNP_b.non_classical.monocyte.derived	3	65.9	31.1	7.53	1.21	ECM-affiliated proteins	Matrisome-associated	matrisome	ECM regulators	Matrisome-associated	matrisome
Type.B.intercalated.cell	TIMP3	Matrisome-Matrisome	ADAM17	Peritubular.capillary.endothelium.2	3	66.7	37.2	6.03	1.37	ECM regulators	Matrisome-associated	matrisome	ECM regulators	Matrisome-associated	matrisome
Podocyte	SDC4	Matrisome-Matrisome	ADAM17	MNP_b.non_classical.monocyte.derived	3	63.4	31.1	2.53	1.21	ECM-affiliated proteins	Matrisome-associated	matrisome	ECM regulators	Matrisome-associated	matrisome
Ascending.vasa.recta.endothelium	TIMP3	Matrisome-Matrisome	ADAM17	Peritubular.capillary.endothelium.2	3	85.2	37.2	7.14	1.37	ECM regulators	Matrisome-associated	matrisome	ECM regulators	Matrisome-associated	matrisome
Principal.cell	TIMP3	Matrisome-Matrisome	ADAM17	Principal.cell	3	37.7	30.4	4.73	1.14	ECM regulators	Matrisome-associated	matrisome	ECM regulators	Matrisome-associated	matrisome
Fibroblast	TIMP3	Matrisome-Matrisome	ADAM17	MNP_b.non_classical.monocyte.derived	3	65.2	31.1	9.8	1.21	ECM regulators	Matrisome-associated	matrisome	ECM regulators	Matrisome-associated	matrisome
Principal.cell	SDC4	Matrisome-Matrisome	ADAM17	Principal.cell	3	69.6	30.4	3.25	1.14	ECM-affiliated proteins	Matrisome-associated	matrisome	ECM regulators	Matrisome-associated	matrisome
Distinct.proximal.tubule.1	SDC4	Matrisome-Matrisome	ADAM17	Peritubular.capillary.endothelium.2	3	66.7	37.2	3.45	1.37	ECM-affiliated proteins	Matrisome-associated	matrisome	ECM regulators	Matrisome-associated	matrisome
Peritubular.capillary.endothelium.2	TIMP3	Matrisome-Matrisome	ADAM17	Principal.cell	3	100	30.4	59.06	1.14	ECM regulators	Matrisome-associated	matrisome	ECM regulators	Matrisome-associated	matrisome
Distinct.proximal.tubule.1	SDC4	Matrisome-Matrisome	ADAM17	MNP_b.non_classical.monocyte.derived	3	66.7	31.1	3.45	1.21	ECM-affiliated proteins	Matrisome-associated	matrisome	ECM regulators	Matrisome-associated	matrisome
Distinct.proximal.tubule.1	SDC4	Matrisome-Matrisome	ADAM17	Principal.cell	3	66.7	30.4	3.45	1.14	ECM-affiliated proteins	Matrisome-associated	matrisome	ECM regulators	Matrisome-associated	matrisome
Principal.cell	TIMP3	Matrisome-Matrisome	ADAM17	Peritubular.capillary.endothelium.2	3	37.7	37.2	4.73	1.37	ECM regulators	Matrisome-associated	matrisome	ECM regulators	Matrisome-associated	matrisome
Principal.cell	SDC4	Matrisome-Matrisome	ADAM17	MNP_b.non_classical.monocyte.derived	3	69.6	31.1	3.25	1.21	ECM-affiliated proteins	Matrisome-associated	matrisome	ECM regulators	Matrisome-associated	matrisome
Epithelial.progenitor.cell	TIMP3	Matrisome-Matrisome	ADAM17	MNP_b.non_classical.monocyte.derived	3	42.7	31.1	3.48	1.21	ECM regulators	Matrisome-associated	matrisome	ECM regulators	Matrisome-associated	matrisome
Peritubular.capillary.endothelium.1	TIMP3	Matrisome-Matrisome	ADAM17	MNP_b.non_classical.monocyte.derived	3	89.1	31.1	9.86	1.21	ECM regulators	Matrisome-associated	matrisome	ECM regulators	Matrisome-associated	matrisome
Podocyte	TIMP3	Matrisome-Matrisome	ADAM17	MNP_b.non_classical.monocyte.derived	3	53.7	31.1	3.33	1.21	ECM regulators	Matrisome-associated	matrisome	ECM regulators	Matrisome-associated	matrisome
Ascending.vasa.recta.endothelium	TIMP3	Matrisome-Matrisome	ADAM17	MNP_b.non_classical.monocyte.derived	3	85.2	31.1	7.14	1.21	ECM regulators	Matrisome-associated	matrisome	ECM regulators	Matrisome-associated	matrisome
Connecting.tubule	SDC1	Matrisome-Matrisome	ADAM17	Peritubular.capillary.endothelium.2	3	34.2	37.2	1.86	1.37	ECM-affiliated proteins	Matrisome-associated	matrisome	ECM regulators	Matrisome-associated	matrisome
Type.A.intercalated.cell	SDC4	Matrisome-Matrisome	ADAM17	MNP_b.non_classical.monocyte.derived	3	58.4	31.1	3.08	1.21	ECM-affiliated proteins	Matrisome-associated	matrisome	ECM regulators	Matrisome-associated	matrisome
Podocyte	TIMP3	Matrisome-Matrisome	ADAM17	Peritubular.capillary.endothelium.2	3	53.7	37.2	3.33	1.37	ECM regulators	Matrisome-associated	matrisome	ECM regulators	Matrisome-associated	matrisome
Connecting.tubule	SDC4	Matrisome-Matrisome	ADAM17	MNP_b.non_classical.monocyte.derived	3	79.2	31.1	4.17	1.21	ECM-affiliated proteins	Matrisome-associated	matrisome	ECM regulators	Matrisome-associated	matrisome
Distinct.proximal.tubule.1	TIMP3	Matrisome-Matrisome	ADAM17	Peritubular.capillary.endothelium.2	3	73.3	37.2	4.27	1.37	ECM regulators	Matrisome-associated	matrisome	ECM regulators	Matrisome-associated	matrisome
Descending.vasa.recta.endothelium	TIMP3	Matrisome-Matrisome	ADAM17	Principal.cell	3	98.8	30.4	21.86	1.14	ECM regulators	Matrisome-associated	matrisome	ECM regulators	Matrisome-associated	matrisome
Epithelial.progenitor.cell	SDC1	Matrisome-Matrisome	ADAM17	Principal.cell	3	49.8	30.4	3.19	1.14	ECM-affiliated proteins	Matrisome-associated	matrisome	ECM regulators	Matrisome-associated	matrisome
Type.B.intercalated.cell	SDC4	Matrisome-Matrisome	ADAM17	MNP_b.non_classical.monocyte.derived	3	67.5	31.1	2.6	1.21	ECM-affiliated proteins	Matrisome-associated	matrisome	ECM regulators	Matrisome-associated	matrisome
Principal.cell	SDC1	Matrisome-Matrisome	ADAM17	Principal.cell	3	31.9	30.4	1.36	1.14	ECM-affiliated proteins	Matrisome-associated	matrisome	ECM regulators	Matrisome-associated	matrisome
Peritubular.capillary.endothelium.1	TIMP3	Matrisome-Matrisome	ADAM17	Peritubular.capillary.endothelium.2	3	89.1	37.2	9.86	1.37	ECM regulators	Matrisome-associated	matrisome	ECM regulators	Matrisome-associated	matrisome
Transitional.urothelium	SDC1	Matrisome-Matrisome	ADAM17	Principal.cell	3	71.1	30.4	4.75	1.14	ECM-affiliated proteins	Matrisome-associated	matrisome	ECM regulators	Matrisome-associated	matrisome
Connecting.tubule	TIMP3	Matrisome-Matrisome	ADAM17	Peritubular.capillary.endothelium.2	3	61.7	37.2	5.16	1.37	ECM regulators	Matrisome-associated	matrisome	ECM regulators	Matrisome-associated	matrisome
Podocyte	TIMP3	Matrisome-Matrisome	ADAM17	Principal.cell	3	53.7	30.4	3.33	1.14	ECM regulators	Matrisome-associated	matrisome	ECM regulators	Matrisome-associated	matrisome
Transitional.urothelium	SDC1	Matrisome-Matrisome	ADAM17	Peritubular.capillary.endothelium.2	3	71.1	37.2	4.75	1.37	ECM-affiliated proteins	Matrisome-associated	matrisome	ECM regulators	Matrisome-associated	matrisome
Glomerular.endothelium	TIMP3	Matrisome-Matrisome	ADAM17	MNP_b.non_classical.monocyte.derived	3	98.2	31.1	10.18	1.21	ECM regulators	Matrisome-associated	matrisome	ECM regulators	Matrisome-associated	matrisome
Mast.cell	TIMP3	Matrisome-Matrisome	ADAM17	Peritubular.capillary.endothelium.2	3	39.5	37.2	1.6	1.37	ECM regulators	Matrisome-associated	matrisome	ECM regulators	Matrisome-associated	matrisome
Type.A.intercalated.cell	SDC4	Matrisome-Matrisome	ADAM17	Peritubular.capillary.endothelium.2	3	58.4	37.2	3.08	1.37	ECM-affiliated proteins	Matrisome-associated	matrisome	ECM regulators	Matrisome-associated	matrisome
Transitional.urothelium	SDC1	Matrisome-Matrisome	ADAM17	MNP_b.non_classical.monocyte.derived	3	71.1	31.1	4.75	1.21	ECM-affiliated proteins	Matrisome-associated	matrisome	ECM regulators	Matrisome-associated	matrisome
Connecting.tubule	TIMP3	Matrisome-Matrisome	ADAM17	MNP_b.non_classical.monocyte.derived	3	61.7	31.1	5.16	1.21	ECM regulators	Matrisome-associated	matrisome	ECM regulators	Matrisome-associated	matrisome
Peritubular.capillary.endothelium.2	TIMP3	Matrisome-Matrisome	ADAM17	Peritubular.capillary.endothelium.2	3	100	37.2	59.06	1.37	ECM regulators	Matrisome-associated	matrisome	ECM regulators	Matrisome-associated	matrisome
Peritubular.capillary.endothelium.2	TIMP3	Matrisome-Matrisome	ADAM17	MNP_b.non_classical.monocyte.derived	3	100	31.1	59.06	1.21	ECM regulators	Matrisome-associated	matrisome	ECM regulators	Matrisome-associated	matrisome
Distinct.proximal.tubule.1	TIMP3	Matrisome-Matrisome	ADAM17	MNP_b.non_classical.monocyte.derived	3	73.3	31.1	4.27	1.21	ECM regulators	Matrisome-associated	matrisome	ECM regulators	Matrisome-associated	matrisome
Descending.vasa.recta.endothelium	TIMP3	Matrisome-Matrisome	ADAM17	Peritubular.capillary.endothelium.2	3	98.8	37.2	21.86	1.37	ECM regulators	Matrisome-associated	matrisome	ECM regulators	Matrisome-associated	matrisome
Type.A.intercalated.cell	TIMP3	Matrisome-Matrisome	ADAM17	Peritubular.capillary.endothelium.2	3	46.9	37.2	2.96	1.37	ECM regulators	Matrisome-associated	matrisome	ECM regulators	Matrisome-associated	matrisome
Descending.vasa.recta.endothelium	TIMP3	Matrisome-Matrisome	ADAM17	MNP_b.non_classical.monocyte.derived	3	98.8	31.1	21.86	1.21	ECM regulators	Matrisome-associated	matrisome	ECM regulators	Matrisome-associated	matrisome
Myofibroblast	TIMP3	Matrisome-Matrisome	ADAM17	Principal.cell	3	91.5	30.4	21.63	1.14	ECM regulators	Matrisome-associated	matrisome	ECM regulators	Matrisome-associated	matrisome
Principal.cell	SDC1	Matrisome-Matrisome	ADAM17	Peritubular.capillary.endothelium.2	3	31.9	37.2	1.36	1.37	ECM-affiliated proteins	Matrisome-associated	matrisome	ECM regulators	Matrisome-associated	matrisome
Podocyte	SDC4	Matrisome-Matrisome	ADAM17	Principal.cell	3	63.4	30.4	2.53	1.14	ECM-affiliated proteins	Matrisome-associated	matrisome	ECM regulators	Matrisome-associated	matrisome
Type.A.intercalated.cell	TIMP3	Matrisome-Matrisome	ADAM17	MNP_b.non_classical.monocyte.derived	3	46.9	31.1	2.96	1.21	ECM regulators	Matrisome-associated	matrisome	ECM regulators	Matrisome-associated	matrisome
Epithelial.progenitor.cell	SDC4	Matrisome-Matrisome	ADAM17	Principal.cell	3	60.1	30.4	3.49	1.14	ECM-affiliated proteins	Matrisome-associated	matrisome	ECM regulators	Matrisome-associated	matrisome
Myofibroblast	TIMP3	Matrisome-Matrisome	ADAM17	Peritubular.capillary.endothelium.2	3	91.5	37.2	21.63	1.37	ECM regulators	Matrisome-associated	matrisome	ECM regulators	Matrisome-associated	matrisome
Principal.cell	TIMP3	Matrisome-Matrisome	ADAM17	MNP_b.non_classical.monocyte.derived	3	37.7	31.1	4.73	1.21	ECM regulators	Matrisome-associated	matrisome	ECM regulators	Matrisome-associated	matrisome
Type.B.intercalated.cell	SDC4	Matrisome-Matrisome	ADAM17	Peritubular.capillary.endothelium.2	3	67.5	37.2	2.6	1.37	ECM-affiliated proteins	Matrisome-associated	matrisome	ECM regulators	Matrisome-associated	matrisome
Connecting.tubule	SDC4	Matrisome-Matrisome	ADAM17	Principal.cell	3	79.2	30.4	4.17	1.14	ECM-affiliated proteins	Matrisome-associated	matrisome	ECM regulators	Matrisome-associated	matrisome
Epithelial.progenitor.cell	TIMP3	Matrisome-Matrisome	ADAM17	Principal.cell	3	42.7	30.4	3.48	1.14	ECM regulators	Matrisome-associated	matrisome	ECM regulators	Matrisome-associated	matrisome
Fibroblast	TIMP3	Matrisome-Matrisome	ADAM17	Peritubular.capillary.endothelium.2	3	65.2	37.2	9.8	1.37	ECM regulators	Matrisome-associated	matrisome	ECM regulators	Matrisome-associated	matrisome
Principal.cell	SDC1	Matrisome-Matrisome	ADAM17	MNP_b.non_classical.monocyte.derived	3	31.9	31.1	1.36	1.21	ECM-affiliated proteins	Matrisome-associated	matrisome	ECM regulators	Matrisome-associated	matrisome
Pelvic.epithelium	SDC4	Matrisome-Matrisome	ADAM17	Principal.cell	3	65.9	30.4	7.53	1.14	ECM-affiliated proteins	Matrisome-associated	matrisome	ECM regulators	Matrisome-associated	matrisome
Pelvic.epithelium	SDC4	Matrisome-Matrisome	ADAM17	Peritubular.capillary.endothelium.2	3	65.9	37.2	7.53	1.37	ECM-affiliated proteins	Matrisome-associated	matrisome	ECM regulators	Matrisome-associated	matrisome
Transitional.urothelium	SDC4	Matrisome-Matrisome	ADAM17	Principal.cell	3	57.8	30.4	3	1.14	ECM-affiliated proteins	Matrisome-associated	matrisome	ECM regulators	Matrisome-associated	matrisome
Transitional.urothelium	SDC4	Matrisome-Matrisome	ADAM17	MNP_b.non_classical.monocyte.derived	3	57.8	31.1	3	1.21	ECM-affiliated proteins	Matrisome-associated	matrisome	ECM regulators	Matrisome-associated	matrisome
Transitional.urothelium	SDC4	Matrisome-Matrisome	ADAM17	Peritubular.capillary.endothelium.2	3	57.8	37.2	3	1.37	ECM-affiliated proteins	Matrisome-associated	matrisome	ECM regulators	Matrisome-associated	matrisome
Principal.cell	SDC4	Matrisome-Matrisome	ADAM17	Peritubular.capillary.endothelium.2	3	69.6	37.2	3.25	1.37	ECM-affiliated proteins	Matrisome-associated	matrisome	ECM regulators	Matrisome-associated	matrisome
Connecting.tubule	SDC1	Matrisome-Matrisome	ADAM17	Principal.cell	3	34.2	30.4	1.86	1.14	ECM-affiliated proteins	Matrisome-associated	matrisome	ECM regulators	Matrisome-associated	matrisome
Type.B.intercalated.cell	SDC4	Matrisome-Matrisome	ADAM17	Principal.cell	3	67.5	30.4	2.6	1.14	ECM-affiliated proteins	Matrisome-associated	matrisome	ECM regulators	Matrisome-associated	matrisome
Connecting.tubule	SDC1	Matrisome-Matrisome	ADAM17	MNP_b.non_classical.monocyte.derived	3	34.2	31.1	1.86	1.21	ECM-affiliated proteins	Matrisome-associated	matrisome	ECM regulators	Matrisome-associated	matrisome
Type.A.intercalated.cell	TIMP3	Matrisome-Matrisome	ADAM17	Principal.cell	3	46.9	30.4	2.96	1.14	ECM regulators	Matrisome-associated	matrisome	ECM regulators	Matrisome-associated	matrisome
Connecting.tubule	SDC4	Matrisome-Matrisome	ADAM17	Peritubular.capillary.endothelium.2	3	79.2	37.2	4.17	1.37	ECM-affiliated proteins	Matrisome-associated	matrisome	ECM regulators	Matrisome-associated	matrisome
Type.B.intercalated.cell	TIMP3	Matrisome-Matrisome	ADAM17	Principal.cell	3	66.7	30.4	6.03	1.14	ECM regulators	Matrisome-associated	matrisome	ECM regulators	Matrisome-associated	matrisome
Epithelial.progenitor.cell	TIMP3	Matrisome-Matrisome	ADAM17	Peritubular.capillary.endothelium.2	3	42.7	37.2	3.48	1.37	ECM regulators	Matrisome-associated	matrisome	ECM regulators	Matrisome-associated	matrisome
Peritubular.capillary.endothelium.1	TIMP3	Matrisome-Matrisome	ADAM17	Principal.cell	3	89.1	30.4	9.86	1.14	ECM regulators	Matrisome-associated	matrisome	ECM regulators	Matrisome-associated	matrisome
Type.A.intercalated.cell	SDC4	Matrisome-Matrisome	ADAMTS1	Myofibroblast	3	58.4	55.7	3.08	6.42	ECM-affiliated proteins	Matrisome-associated	matrisome	ECM regulators	Matrisome-associated	matrisome
Podocyte	SDC4	Matrisome-Matrisome	ADAMTS1	Descending.vasa.recta.endothelium	3	63.4	34.5	2.53	4.46	ECM-affiliated proteins	Matrisome-associated	matrisome	ECM regulators	Matrisome-associated	matrisome
Principal.cell	SDC4	Matrisome-Matrisome	ADAMTS1	Myofibroblast	3	69.6	55.7	3.25	6.42	ECM-affiliated proteins	Matrisome-associated	matrisome	ECM regulators	Matrisome-associated	matrisome
Connecting.tubule	SDC4	Matrisome-Matrisome	ADAMTS1	Epithelial.progenitor.cell	3	79.2	34.7	4.17	3.84	ECM-affiliated proteins	Matrisome-associated	matrisome	ECM regulators	Matrisome-associated	matrisome
Pelvic.epithelium	SDC4	Matrisome-Matrisome	ADAMTS1	Connecting.tubule	3	65.9	36.2	7.53	5.69	ECM-affiliated proteins	Matrisome-associated	matrisome	ECM regulators	Matrisome-associated	matrisome
Distinct.proximal.tubule.1	SDC4	Matrisome-Matrisome	ADAMTS1	Myofibroblast	3	66.7	55.7	3.45	6.42	ECM-affiliated proteins	Matrisome-associated	matrisome	ECM regulators	Matrisome-associated	matrisome
Type.B.intercalated.cell	SDC4	Matrisome-Matrisome	ADAMTS1	Peritubular.capillary.endothelium.2	3	67.5	33.9	2.6	4.5	ECM-affiliated proteins	Matrisome-associated	matrisome	ECM regulators	Matrisome-associated	matrisome
Pelvic.epithelium	SDC4	Matrisome-Matrisome	ADAMTS1	Epithelial.progenitor.cell	3	65.9	34.7	7.53	3.84	ECM-affiliated proteins	Matrisome-associated	matrisome	ECM regulators	Matrisome-associated	matrisome
Distinct.proximal.tubule.1	SDC4	Matrisome-Matrisome	ADAMTS1	Connecting.tubule	3	66.7	36.2	3.45	5.69	ECM-affiliated proteins	Matrisome-associated	matrisome	ECM regulators	Matrisome-associated	matrisome
Epithelial.progenitor.cell	SDC4	Matrisome-Matrisome	ADAMTS1	Peritubular.capillary.endothelium.2	3	60.1	33.9	3.49	4.5	ECM-affiliated proteins	Matrisome-associated	matrisome	ECM regulators	Matrisome-associated	matrisome
Connecting.tubule	SDC4	Matrisome-Matrisome	ADAMTS1	Distinct.proximal.tubule.1	3	79.2	41.7	4.17	3.36	ECM-affiliated proteins	Matrisome-associated	matrisome	ECM regulators	Matrisome-associated	matrisome
Transitional.urothelium	SDC4	Matrisome-Matrisome	ADAMTS1	Peritubular.capillary.endothelium.2	3	57.8	33.9	3	4.5	ECM-affiliated proteins	Matrisome-associated	matrisome	ECM regulators	Matrisome-associated	matrisome
Type.A.intercalated.cell	SDC4	Matrisome-Matrisome	ADAMTS1	Distinct.proximal.tubule.1	3	58.4	41.7	3.08	3.36	ECM-affiliated proteins	Matrisome-associated	matrisome	ECM regulators	Matrisome-associated	matrisome
Transitional.urothelium	SDC4	Matrisome-Matrisome	ADAMTS1	Epithelial.progenitor.cell	3	57.8	34.7	3	3.84	ECM-affiliated proteins	Matrisome-associated	matrisome	ECM regulators	Matrisome-associated	matrisome
Connecting.tubule	SDC4	Matrisome-Matrisome	ADAMTS1	Peritubular.capillary.endothelium.2	3	79.2	33.9	4.17	4.5	ECM-affiliated proteins	Matrisome-associated	matrisome	ECM regulators	Matrisome-associated	matrisome
Pelvic.epithelium	SDC4	Matrisome-Matrisome	ADAMTS1	Peritubular.capillary.endothelium.2	3	65.9	33.9	7.53	4.5	ECM-affiliated proteins	Matrisome-associated	matrisome	ECM regulators	Matrisome-associated	matrisome
Type.B.intercalated.cell	SDC4	Matrisome-Matrisome	ADAMTS1	Distinct.proximal.tubule.1	3	67.5	41.7	2.6	3.36	ECM-affiliated proteins	Matrisome-associated	matrisome	ECM regulators	Matrisome-associated	matrisome
Transitional.urothelium	SDC4	Matrisome-Matrisome	ADAMTS1	Myofibroblast	3	57.8	55.7	3	6.42	ECM-affiliated proteins	Matrisome-associated	matrisome	ECM regulators	Matrisome-associated	matrisome
Principal.cell	SDC4	Matrisome-Matrisome	ADAMTS1	Connecting.tubule	3	69.6	36.2	3.25	5.69	ECM-affiliated proteins	Matrisome-associated	matrisome	ECM regulators	Matrisome-associated	matrisome
Principal.cell	SDC4	Matrisome-Matrisome	ADAMTS1	Peritubular.capillary.endothelium.2	3	69.6	33.9	3.25	4.5	ECM-affiliated proteins	Matrisome-associated	matrisome	ECM regulators	Matrisome-associated	matrisome
Type.A.intercalated.cell	SDC4	Matrisome-Matrisome	ADAMTS1	Peritubular.capillary.endothelium.2	3	58.4	33.9	3.08	4.5	ECM-affiliated proteins	Matrisome-associated	matrisome	ECM regulators	Matrisome-associated	matrisome
Epithelial.progenitor.cell	SDC4	Matrisome-Matrisome	ADAMTS1	Descending.vasa.recta.endothelium	3	60.1	34.5	3.49	4.46	ECM-affiliated proteins	Matrisome-associated	matrisome	ECM regulators	Matrisome-associated	matrisome
Type.B.intercalated.cell	SDC4	Matrisome-Matrisome	ADAMTS1	Myofibroblast	3	67.5	55.7	2.6	6.42	ECM-affiliated proteins	Matrisome-associated	matrisome	ECM regulators	Matrisome-associated	matrisome
Pelvic.epithelium	SDC4	Matrisome-Matrisome	ADAMTS1	Descending.vasa.recta.endothelium	3	65.9	34.5	7.53	4.46	ECM-affiliated proteins	Matrisome-associated	matrisome	ECM regulators	Matrisome-associated	matrisome
Podocyte	SDC4	Matrisome-Matrisome	ADAMTS1	Myofibroblast	3	63.4	55.7	2.53	6.42	ECM-affiliated proteins	Matrisome-associated	matrisome	ECM regulators	Matrisome-associated	matrisome
Podocyte	SDC4	Matrisome-Matrisome	ADAMTS1	Connecting.tubule	3	63.4	36.2	2.53	5.69	ECM-affiliated proteins	Matrisome-associated	matrisome	ECM regulators	Matrisome-associated	matrisome
Distinct.proximal.tubule.1	SDC4	Matrisome-Matrisome	ADAMTS1	Peritubular.capillary.endothelium.2	3	66.7	33.9	3.45	4.5	ECM-affiliated proteins	Matrisome-associated	matrisome	ECM regulators	Matrisome-associated	matrisome
Epithelial.progenitor.cell	SDC4	Matrisome-Matrisome	ADAMTS1	Myofibroblast	3	60.1	55.7	3.49	6.42	ECM-affiliated proteins	Matrisome-associated	matrisome	ECM regulators	Matrisome-associated	matrisome
Connecting.tubule	SDC4	Matrisome-Matrisome	ADAMTS1	Connecting.tubule	3	79.2	36.2	4.17	5.69	ECM-affiliated proteins	Matrisome-associated	matrisome	ECM regulators	Matrisome-associated	matrisome
Type.A.intercalated.cell	SDC4	Matrisome-Matrisome	ADAMTS1	Connecting.tubule	3	58.4	36.2	3.08	5.69	ECM-affiliated proteins	Matrisome-associated	matrisome	ECM regulators	Matrisome-associated	matrisome
Transitional.urothelium	SDC4	Matrisome-Matrisome	ADAMTS1	Descending.vasa.recta.endothelium	3	57.8	34.5	3	4.46	ECM-affiliated proteins	Matrisome-associated	matrisome	ECM regulators	Matrisome-associated	matrisome
Podocyte	SDC4	Matrisome-Matrisome	ADAMTS1	Peritubular.capillary.endothelium.2	3	63.4	33.9	2.53	4.5	ECM-affiliated proteins	Matrisome-associated	matrisome	ECM regulators	Matrisome-associated	matrisome
Principal.cell	SDC4	Matrisome-Matrisome	ADAMTS1	Epithelial.progenitor.cell	3	69.6	34.7	3.25	3.84	ECM-affiliated proteins	Matrisome-associated	matrisome	ECM regulators	Matrisome-associated	matrisome
Distinct.proximal.tubule.1	SDC4	Matrisome-Matrisome	ADAMTS1	Epithelial.progenitor.cell	3	66.7	34.7	3.45	3.84	ECM-affiliated proteins	Matrisome-associated	matrisome	ECM regulators	Matrisome-associated	matrisome
Principal.cell	SDC4	Matrisome-Matrisome	ADAMTS1	Distinct.proximal.tubule.1	3	69.6	41.7	3.25	3.36	ECM-affiliated proteins	Matrisome-associated	matrisome	ECM regulators	Matrisome-associated	matrisome
Transitional.urothelium	SDC4	Matrisome-Matrisome	ADAMTS1	Distinct.proximal.tubule.1	3	57.8	41.7	3	3.36	ECM-affiliated proteins	Matrisome-associated	matrisome	ECM regulators	Matrisome-associated	matrisome
Type.A.intercalated.cell	SDC4	Matrisome-Matrisome	ADAMTS1	Descending.vasa.recta.endothelium	3	58.4	34.5	3.08	4.46	ECM-affiliated proteins	Matrisome-associated	matrisome	ECM regulators	Matrisome-associated	matrisome
Podocyte	SDC4	Matrisome-Matrisome	ADAMTS1	Distinct.proximal.tubule.1	3	63.4	41.7	2.53	3.36	ECM-affiliated proteins	Matrisome-associated	matrisome	ECM regulators	Matrisome-associated	matrisome
Pelvic.epithelium	SDC4	Matrisome-Matrisome	ADAMTS1	Distinct.proximal.tubule.1	3	65.9	41.7	7.53	3.36	ECM-affiliated proteins	Matrisome-associated	matrisome	ECM regulators	Matrisome-associated	matrisome
Epithelial.progenitor.cell	SDC4	Matrisome-Matrisome	ADAMTS1	Epithelial.progenitor.cell	3	60.1	34.7	3.49	3.84	ECM-affiliated proteins	Matrisome-associated	matrisome	ECM regulators	Matrisome-associated	matrisome
Type.B.intercalated.cell	SDC4	Matrisome-Matrisome	ADAMTS1	Connecting.tubule	3	67.5	36.2	2.6	5.69	ECM-affiliated proteins	Matrisome-associated	matrisome	ECM regulators	Matrisome-associated	matrisome
Transitional.urothelium	SDC4	Matrisome-Matrisome	ADAMTS1	Connecting.tubule	3	57.8	36.2	3	5.69	ECM-affiliated proteins	Matrisome-associated	matrisome	ECM regulators	Matrisome-associated	matrisome
Principal.cell	SDC4	Matrisome-Matrisome	ADAMTS1	Descending.vasa.recta.endothelium	3	69.6	34.5	3.25	4.46	ECM-affiliated proteins	Matrisome-associated	matrisome	ECM regulators	Matrisome-associated	matrisome
Epithelial.progenitor.cell	SDC4	Matrisome-Matrisome	ADAMTS1	Connecting.tubule	3	60.1	36.2	3.49	5.69	ECM-affiliated proteins	Matrisome-associated	matrisome	ECM regulators	Matrisome-associated	matrisome
Epithelial.progenitor.cell	SDC4	Matrisome-Matrisome	ADAMTS1	Distinct.proximal.tubule.1	3	60.1	41.7	3.49	3.36	ECM-affiliated proteins	Matrisome-associated	matrisome	ECM regulators	Matrisome-associated	matrisome
Type.B.intercalated.cell	SDC4	Matrisome-Matrisome	ADAMTS1	Descending.vasa.recta.endothelium	3	67.5	34.5	2.6	4.46	ECM-affiliated proteins	Matrisome-associated	matrisome	ECM regulators	Matrisome-associated	matrisome
Connecting.tubule	SDC4	Matrisome-Matrisome	ADAMTS1	Myofibroblast	3	79.2	55.7	4.17	6.42	ECM-affiliated proteins	Matrisome-associated	matrisome	ECM regulators	Matrisome-associated	matrisome
Type.A.intercalated.cell	SDC4	Matrisome-Matrisome	ADAMTS1	Epithelial.progenitor.cell	3	58.4	34.7	3.08	3.84	ECM-affiliated proteins	Matrisome-associated	matrisome	ECM regulators	Matrisome-associated	matrisome
Distinct.proximal.tubule.1	SDC4	Matrisome-Matrisome	ADAMTS1	Distinct.proximal.tubule.1	3	66.7	41.7	3.45	3.36	ECM-affiliated proteins	Matrisome-associated	matrisome	ECM regulators	Matrisome-associated	matrisome
Distinct.proximal.tubule.1	SDC4	Matrisome-Matrisome	ADAMTS1	Descending.vasa.recta.endothelium	3	66.7	34.5	3.45	4.46	ECM-affiliated proteins	Matrisome-associated	matrisome	ECM regulators	Matrisome-associated	matrisome
Type.B.intercalated.cell	SDC4	Matrisome-Matrisome	ADAMTS1	Epithelial.progenitor.cell	3	67.5	34.7	2.6	3.84	ECM-affiliated proteins	Matrisome-associated	matrisome	ECM regulators	Matrisome-associated	matrisome
Connecting.tubule	SDC4	Matrisome-Matrisome	ADAMTS1	Descending.vasa.recta.endothelium	3	79.2	34.5	4.17	4.46	ECM-affiliated proteins	Matrisome-associated	matrisome	ECM regulators	Matrisome-associated	matrisome
Podocyte	SDC4	Matrisome-Matrisome	ADAMTS1	Epithelial.progenitor.cell	3	63.4	34.7	2.53	3.84	ECM-affiliated proteins	Matrisome-associated	matrisome	ECM regulators	Matrisome-associated	matrisome
Pelvic.epithelium	SDC4	Matrisome-Matrisome	ADAMTS1	Myofibroblast	3	65.9	55.7	7.53	6.42	ECM-affiliated proteins	Matrisome-associated	matrisome	ECM regulators	Matrisome-associated	matrisome
Principal.cell	NPNT	Matrisome-Matrisome	AGRN	Connecting.tubule	3	31.9	50.3	1.41	2.13	ECM glycoproteins	Core matrisome	matrisome	ECM glycoproteins	Core matrisome	matrisome
Connecting.tubule	NPNT	Matrisome-Matrisome	AGRN	Pelvic.epithelium	3	42.3	49.2	1.78	3.28	ECM glycoproteins	Core matrisome	matrisome	ECM glycoproteins	Core matrisome	matrisome
Podocyte	NPNT	Matrisome-Matrisome	AGRN	Podocyte	3	65	34.1	4.24	1.98	ECM glycoproteins	Core matrisome	matrisome	ECM glycoproteins	Core matrisome	matrisome
Connecting.tubule	NPNT	Matrisome-Matrisome	AGRN	Principal.cell	3	42.3	56.5	1.78	2.26	ECM glycoproteins	Core matrisome	matrisome	ECM glycoproteins	Core matrisome	matrisome
Type.A.intercalated.cell	NPNT	Matrisome-Matrisome	AGRN	Pelvic.epithelium	3	32.3	49.2	1.68	3.28	ECM glycoproteins	Core matrisome	matrisome	ECM glycoproteins	Core matrisome	matrisome
Principal.cell	NPNT	Matrisome-Matrisome	AGRN	Epithelial.progenitor.cell	3	31.9	45.1	1.41	1.9	ECM glycoproteins	Core matrisome	matrisome	ECM glycoproteins	Core matrisome	matrisome
Connecting.tubule	NPNT	Matrisome-Matrisome	AGRN	Connecting.tubule	3	42.3	50.3	1.78	2.13	ECM glycoproteins	Core matrisome	matrisome	ECM glycoproteins	Core matrisome	matrisome
Connecting.tubule	NPNT	Matrisome-Matrisome	AGRN	Podocyte	3	42.3	34.1	1.78	1.98	ECM glycoproteins	Core matrisome	matrisome	ECM glycoproteins	Core matrisome	matrisome
Podocyte	NPNT	Matrisome-Matrisome	AGRN	Principal.cell	3	65	56.5	4.24	2.26	ECM glycoproteins	Core matrisome	matrisome	ECM glycoproteins	Core matrisome	matrisome
Connecting.tubule	NPNT	Matrisome-Matrisome	AGRN	Distinct.proximal.tubule.1	3	42.3	66.7	1.78	1.93	ECM glycoproteins	Core matrisome	matrisome	ECM glycoproteins	Core matrisome	matrisome
Type.A.intercalated.cell	NPNT	Matrisome-Matrisome	AGRN	Podocyte	3	32.3	34.1	1.68	1.98	ECM glycoproteins	Core matrisome	matrisome	ECM glycoproteins	Core matrisome	matrisome
Principal.cell	NPNT	Matrisome-Matrisome	AGRN	Distinct.proximal.tubule.1	3	31.9	66.7	1.41	1.93	ECM glycoproteins	Core matrisome	matrisome	ECM glycoproteins	Core matrisome	matrisome
Connecting.tubule	NPNT	Matrisome-Matrisome	AGRN	Epithelial.progenitor.cell	3	42.3	45.1	1.78	1.9	ECM glycoproteins	Core matrisome	matrisome	ECM glycoproteins	Core matrisome	matrisome
Type.A.intercalated.cell	NPNT	Matrisome-Matrisome	AGRN	Principal.cell	3	32.3	56.5	1.68	2.26	ECM glycoproteins	Core matrisome	matrisome	ECM glycoproteins	Core matrisome	matrisome
Type.A.intercalated.cell	NPNT	Matrisome-Matrisome	AGRN	Distinct.proximal.tubule.1	3	32.3	66.7	1.68	1.93	ECM glycoproteins	Core matrisome	matrisome	ECM glycoproteins	Core matrisome	matrisome
Type.A.intercalated.cell	NPNT	Matrisome-Matrisome	AGRN	Epithelial.progenitor.cell	3	32.3	45.1	1.68	1.9	ECM glycoproteins	Core matrisome	matrisome	ECM glycoproteins	Core matrisome	matrisome
Podocyte	NPNT	Matrisome-Matrisome	AGRN	Connecting.tubule	3	65	50.3	4.24	2.13	ECM glycoproteins	Core matrisome	matrisome	ECM glycoproteins	Core matrisome	matrisome
Type.B.intercalated.cell	NPNT	Matrisome-Matrisome	AGRN	Connecting.tubule	3	30.7	50.3	1.29	2.13	ECM glycoproteins	Core matrisome	matrisome	ECM glycoproteins	Core matrisome	matrisome
Principal.cell	NPNT	Matrisome-Matrisome	AGRN	Pelvic.epithelium	3	31.9	49.2	1.41	3.28	ECM glycoproteins	Core matrisome	matrisome	ECM glycoproteins	Core matrisome	matrisome
Principal.cell	NPNT	Matrisome-Matrisome	AGRN	Principal.cell	3	31.9	56.5	1.41	2.26	ECM glycoproteins	Core matrisome	matrisome	ECM glycoproteins	Core matrisome	matrisome
Type.B.intercalated.cell	NPNT	Matrisome-Matrisome	AGRN	Principal.cell	3	30.7	56.5	1.29	2.26	ECM glycoproteins	Core matrisome	matrisome	ECM glycoproteins	Core matrisome	matrisome
Type.B.intercalated.cell	NPNT	Matrisome-Matrisome	AGRN	Distinct.proximal.tubule.1	3	30.7	66.7	1.29	1.93	ECM glycoproteins	Core matrisome	matrisome	ECM glycoproteins	Core matrisome	matrisome
Type.B.intercalated.cell	NPNT	Matrisome-Matrisome	AGRN	Podocyte	3	30.7	34.1	1.29	1.98	ECM glycoproteins	Core matrisome	matrisome	ECM glycoproteins	Core matrisome	matrisome
Type.B.intercalated.cell	NPNT	Matrisome-Matrisome	AGRN	Pelvic.epithelium	3	30.7	49.2	1.29	3.28	ECM glycoproteins	Core matrisome	matrisome	ECM glycoproteins	Core matrisome	matrisome
Podocyte	NPNT	Matrisome-Matrisome	AGRN	Distinct.proximal.tubule.1	3	65	66.7	4.24	1.93	ECM glycoproteins	Core matrisome	matrisome	ECM glycoproteins	Core matrisome	matrisome
Podocyte	NPNT	Matrisome-Matrisome	AGRN	Epithelial.progenitor.cell	3	65	45.1	4.24	1.9	ECM glycoproteins	Core matrisome	matrisome	ECM glycoproteins	Core matrisome	matrisome
Type.A.intercalated.cell	NPNT	Matrisome-Matrisome	AGRN	Connecting.tubule	3	32.3	50.3	1.68	2.13	ECM glycoproteins	Core matrisome	matrisome	ECM glycoproteins	Core matrisome	matrisome
Podocyte	NPNT	Matrisome-Matrisome	AGRN	Pelvic.epithelium	3	65	49.2	4.24	3.28	ECM glycoproteins	Core matrisome	matrisome	ECM glycoproteins	Core matrisome	matrisome
Type.B.intercalated.cell	NPNT	Matrisome-Matrisome	AGRN	Epithelial.progenitor.cell	3	30.7	45.1	1.29	1.9	ECM glycoproteins	Core matrisome	matrisome	ECM glycoproteins	Core matrisome	matrisome
Principal.cell	NPNT	Matrisome-Matrisome	AGRN	Podocyte	3	31.9	34.1	1.41	1.98	ECM glycoproteins	Core matrisome	matrisome	ECM glycoproteins	Core matrisome	matrisome
Connecting.tubule	SDC1	Non.matrisome-Matrisome	AHNAK	Peritubular.capillary.endothelium.2	3	34.2	71	1.86	2.98	ECM-affiliated proteins	Matrisome-associated	matrisome	Non.matrisome	Non.matrisome	extracellular (non-matrisome)
Epithelial.progenitor.cell	SDC1	Non.matrisome-Matrisome	AHNAK	Epithelial.progenitor.cell	3	49.8	65.7	3.19	3.54	ECM-affiliated proteins	Matrisome-associated	matrisome	Non.matrisome	Non.matrisome	extracellular (non-matrisome)
Transitional.urothelium	SDC1	Non.matrisome-Matrisome	AHNAK	Pelvic.epithelium	3	71.1	67.4	4.75	3.92	ECM-affiliated proteins	Matrisome-associated	matrisome	Non.matrisome	Non.matrisome	extracellular (non-matrisome)
Epithelial.progenitor.cell	SDC1	Non.matrisome-Matrisome	AHNAK	Fibroblast	3	49.8	30.4	3.19	2	ECM-affiliated proteins	Matrisome-associated	matrisome	Non.matrisome	Non.matrisome	extracellular (non-matrisome)
Pelvic.epithelium	SDC1	Non.matrisome-Matrisome	AHNAK	Ascending.vasa.recta.endothelium	3	76.5	60.7	7.22	2.13	ECM-affiliated proteins	Matrisome-associated	matrisome	Non.matrisome	Non.matrisome	extracellular (non-matrisome)
Connecting.tubule	SDC1	Non.matrisome-Matrisome	AHNAK	Type.A.intercalated.cell	3	34.2	45.1	1.86	1.87	ECM-affiliated proteins	Matrisome-associated	matrisome	Non.matrisome	Non.matrisome	extracellular (non-matrisome)
Epithelial.progenitor.cell	SDC1	Non.matrisome-Matrisome	AHNAK	Podocyte	3	49.8	61.8	3.19	3.11	ECM-affiliated proteins	Matrisome-associated	matrisome	Non.matrisome	Non.matrisome	extracellular (non-matrisome)
Principal.cell	SDC1	Non.matrisome-Matrisome	AHNAK	Type.A.intercalated.cell	3	31.9	45.1	1.36	1.87	ECM-affiliated proteins	Matrisome-associated	matrisome	Non.matrisome	Non.matrisome	extracellular (non-matrisome)
Connecting.tubule	SDC1	Non.matrisome-Matrisome	AHNAK	MNP_b.non_classical.monocyte.derived	3	34.2	49.6	1.86	2.11	ECM-affiliated proteins	Matrisome-associated	matrisome	Non.matrisome	Non.matrisome	extracellular (non-matrisome)
Connecting.tubule	SDC1	Non.matrisome-Matrisome	AHNAK	Ascending.vasa.recta.endothelium	3	34.2	60.7	1.86	2.13	ECM-affiliated proteins	Matrisome-associated	matrisome	Non.matrisome	Non.matrisome	extracellular (non-matrisome)
Epithelial.progenitor.cell	SDC1	Non.matrisome-Matrisome	AHNAK	Type.B.intercalated.cell	3	49.8	62.3	3.19	2.11	ECM-affiliated proteins	Matrisome-associated	matrisome	Non.matrisome	Non.matrisome	extracellular (non-matrisome)
Pelvic.epithelium	SDC1	Non.matrisome-Matrisome	AHNAK	Connecting.tubule	3	76.5	65.8	7.22	3.09	ECM-affiliated proteins	Matrisome-associated	matrisome	Non.matrisome	Non.matrisome	extracellular (non-matrisome)
Pelvic.epithelium	SDC1	Non.matrisome-Matrisome	AHNAK	Pelvic.epithelium	3	76.5	67.4	7.22	3.92	ECM-affiliated proteins	Matrisome-associated	matrisome	Non.matrisome	Non.matrisome	extracellular (non-matrisome)
Epithelial.progenitor.cell	SDC1	Non.matrisome-Matrisome	AHNAK	Connecting.tubule	3	49.8	65.8	3.19	3.09	ECM-affiliated proteins	Matrisome-associated	matrisome	Non.matrisome	Non.matrisome	extracellular (non-matrisome)
Principal.cell	SDC1	Non.matrisome-Matrisome	AHNAK	Distinct.proximal.tubule.1	3	31.9	86.7	1.36	3.54	ECM-affiliated proteins	Matrisome-associated	matrisome	Non.matrisome	Non.matrisome	extracellular (non-matrisome)
Connecting.tubule	SDC1	Non.matrisome-Matrisome	AHNAK	Principal.cell	3	34.2	62.3	1.86	3.33	ECM-affiliated proteins	Matrisome-associated	matrisome	Non.matrisome	Non.matrisome	extracellular (non-matrisome)
Connecting.tubule	SDC1	Non.matrisome-Matrisome	AHNAK	NKT.cell	3	34.2	31.7	1.86	1.45	ECM-affiliated proteins	Matrisome-associated	matrisome	Non.matrisome	Non.matrisome	extracellular (non-matrisome)
Pelvic.epithelium	SDC1	Non.matrisome-Matrisome	AHNAK	MNP_a.classical.monocyte.derived	3	76.5	51.2	7.22	2.11	ECM-affiliated proteins	Matrisome-associated	matrisome	Non.matrisome	Non.matrisome	extracellular (non-matrisome)
Pelvic.epithelium	SDC1	Non.matrisome-Matrisome	AHNAK	Peritubular.capillary.endothelium.1	3	76.5	54.2	7.22	2.06	ECM-affiliated proteins	Matrisome-associated	matrisome	Non.matrisome	Non.matrisome	extracellular (non-matrisome)
Connecting.tubule	SDC1	Non.matrisome-Matrisome	AHNAK	Podocyte	3	34.2	61.8	1.86	3.11	ECM-affiliated proteins	Matrisome-associated	matrisome	Non.matrisome	Non.matrisome	extracellular (non-matrisome)
Epithelial.progenitor.cell	SDC1	Non.matrisome-Matrisome	AHNAK	MNP_c.dendritic.cell	3	49.8	53.8	3.19	2.45	ECM-affiliated proteins	Matrisome-associated	matrisome	Non.matrisome	Non.matrisome	extracellular (non-matrisome)
Pelvic.epithelium	SDC1	Non.matrisome-Matrisome	AHNAK	Glomerular.endothelium	3	76.5	32.9	7.22	1.34	ECM-affiliated proteins	Matrisome-associated	matrisome	Non.matrisome	Non.matrisome	extracellular (non-matrisome)
Transitional.urothelium	SDC1	Non.matrisome-Matrisome	AHNAK	MNP_b.non_classical.monocyte.derived	3	71.1	49.6	4.75	2.11	ECM-affiliated proteins	Matrisome-associated	matrisome	Non.matrisome	Non.matrisome	extracellular (non-matrisome)
Principal.cell	SDC1	Non.matrisome-Matrisome	AHNAK	Ascending.vasa.recta.endothelium	3	31.9	60.7	1.36	2.13	ECM-affiliated proteins	Matrisome-associated	matrisome	Non.matrisome	Non.matrisome	extracellular (non-matrisome)
Transitional.urothelium	SDC1	Non.matrisome-Matrisome	AHNAK	NKT.cell	3	71.1	31.7	4.75	1.45	ECM-affiliated proteins	Matrisome-associated	matrisome	Non.matrisome	Non.matrisome	extracellular (non-matrisome)
Epithelial.progenitor.cell	SDC1	Non.matrisome-Matrisome	AHNAK	Glomerular.endothelium	3	49.8	32.9	3.19	1.34	ECM-affiliated proteins	Matrisome-associated	matrisome	Non.matrisome	Non.matrisome	extracellular (non-matrisome)
Transitional.urothelium	SDC1	Non.matrisome-Matrisome	AHNAK	MNP_a.classical.monocyte.derived	3	71.1	51.2	4.75	2.11	ECM-affiliated proteins	Matrisome-associated	matrisome	Non.matrisome	Non.matrisome	extracellular (non-matrisome)
Pelvic.epithelium	SDC1	Non.matrisome-Matrisome	AHNAK	MNP_c.dendritic.cell	3	76.5	53.8	7.22	2.45	ECM-affiliated proteins	Matrisome-associated	matrisome	Non.matrisome	Non.matrisome	extracellular (non-matrisome)
Pelvic.epithelium	SDC1	Non.matrisome-Matrisome	AHNAK	Type.B.intercalated.cell	3	76.5	62.3	7.22	2.11	ECM-affiliated proteins	Matrisome-associated	matrisome	Non.matrisome	Non.matrisome	extracellular (non-matrisome)
Epithelial.progenitor.cell	SDC1	Non.matrisome-Matrisome	AHNAK	Ascending.vasa.recta.endothelium	3	49.8	60.7	3.19	2.13	ECM-affiliated proteins	Matrisome-associated	matrisome	Non.matrisome	Non.matrisome	extracellular (non-matrisome)
Transitional.urothelium	SDC1	Non.matrisome-Matrisome	AHNAK	Fibroblast	3	71.1	30.4	4.75	2	ECM-affiliated proteins	Matrisome-associated	matrisome	Non.matrisome	Non.matrisome	extracellular (non-matrisome)
Epithelial.progenitor.cell	SDC1	Non.matrisome-Matrisome	AHNAK	MNP_b.non_classical.monocyte.derived	3	49.8	49.6	3.19	2.11	ECM-affiliated proteins	Matrisome-associated	matrisome	Non.matrisome	Non.matrisome	extracellular (non-matrisome)
Epithelial.progenitor.cell	SDC1	Non.matrisome-Matrisome	AHNAK	Principal.cell	3	49.8	62.3	3.19	3.33	ECM-affiliated proteins	Matrisome-associated	matrisome	Non.matrisome	Non.matrisome	extracellular (non-matrisome)
Transitional.urothelium	SDC1	Non.matrisome-Matrisome	AHNAK	Podocyte	3	71.1	61.8	4.75	3.11	ECM-affiliated proteins	Matrisome-associated	matrisome	Non.matrisome	Non.matrisome	extracellular (non-matrisome)
Connecting.tubule	SDC1	Non.matrisome-Matrisome	AHNAK	Myofibroblast	3	34.2	53.8	1.86	3.4	ECM-affiliated proteins	Matrisome-associated	matrisome	Non.matrisome	Non.matrisome	extracellular (non-matrisome)
Epithelial.progenitor.cell	SDC1	Non.matrisome-Matrisome	AHNAK	Peritubular.capillary.endothelium.2	3	49.8	71	3.19	2.98	ECM-affiliated proteins	Matrisome-associated	matrisome	Non.matrisome	Non.matrisome	extracellular (non-matrisome)
Epithelial.progenitor.cell	SDC1	Non.matrisome-Matrisome	AHNAK	Myofibroblast	3	49.8	53.8	3.19	3.4	ECM-affiliated proteins	Matrisome-associated	matrisome	Non.matrisome	Non.matrisome	extracellular (non-matrisome)
Transitional.urothelium	SDC1	Non.matrisome-Matrisome	AHNAK	Ascending.vasa.recta.endothelium	3	71.1	60.7	4.75	2.13	ECM-affiliated proteins	Matrisome-associated	matrisome	Non.matrisome	Non.matrisome	extracellular (non-matrisome)
Principal.cell	SDC1	Non.matrisome-Matrisome	AHNAK	Peritubular.capillary.endothelium.1	3	31.9	54.2	1.36	2.06	ECM-affiliated proteins	Matrisome-associated	matrisome	Non.matrisome	Non.matrisome	extracellular (non-matrisome)
Pelvic.epithelium	SDC1	Non.matrisome-Matrisome	AHNAK	Type.A.intercalated.cell	3	76.5	45.1	7.22	1.87	ECM-affiliated proteins	Matrisome-associated	matrisome	Non.matrisome	Non.matrisome	extracellular (non-matrisome)
Principal.cell	SDC1	Non.matrisome-Matrisome	AHNAK	MNP_b.non_classical.monocyte.derived	3	31.9	49.6	1.36	2.11	ECM-affiliated proteins	Matrisome-associated	matrisome	Non.matrisome	Non.matrisome	extracellular (non-matrisome)
Connecting.tubule	SDC1	Non.matrisome-Matrisome	AHNAK	Distinct.proximal.tubule.1	3	34.2	86.7	1.86	3.54	ECM-affiliated proteins	Matrisome-associated	matrisome	Non.matrisome	Non.matrisome	extracellular (non-matrisome)
Transitional.urothelium	SDC1	Non.matrisome-Matrisome	AHNAK	Type.A.intercalated.cell	3	71.1	45.1	4.75	1.87	ECM-affiliated proteins	Matrisome-associated	matrisome	Non.matrisome	Non.matrisome	extracellular (non-matrisome)
Connecting.tubule	SDC1	Non.matrisome-Matrisome	AHNAK	Pelvic.epithelium	3	34.2	67.4	1.86	3.92	ECM-affiliated proteins	Matrisome-associated	matrisome	Non.matrisome	Non.matrisome	extracellular (non-matrisome)
Principal.cell	SDC1	Non.matrisome-Matrisome	AHNAK	Myofibroblast	3	31.9	53.8	1.36	3.4	ECM-affiliated proteins	Matrisome-associated	matrisome	Non.matrisome	Non.matrisome	extracellular (non-matrisome)
Principal.cell	SDC1	Non.matrisome-Matrisome	AHNAK	Glomerular.endothelium	3	31.9	32.9	1.36	1.34	ECM-affiliated proteins	Matrisome-associated	matrisome	Non.matrisome	Non.matrisome	extracellular (non-matrisome)
Epithelial.progenitor.cell	SDC1	Non.matrisome-Matrisome	AHNAK	Descending.vasa.recta.endothelium	3	49.8	50.3	3.19	1.88	ECM-affiliated proteins	Matrisome-associated	matrisome	Non.matrisome	Non.matrisome	extracellular (non-matrisome)
Transitional.urothelium	SDC1	Non.matrisome-Matrisome	AHNAK	Type.B.intercalated.cell	3	71.1	62.3	4.75	2.11	ECM-affiliated proteins	Matrisome-associated	matrisome	Non.matrisome	Non.matrisome	extracellular (non-matrisome)
Transitional.urothelium	SDC1	Non.matrisome-Matrisome	AHNAK	Distinct.proximal.tubule.1	3	71.1	86.7	4.75	3.54	ECM-affiliated proteins	Matrisome-associated	matrisome	Non.matrisome	Non.matrisome	extracellular (non-matrisome)
Connecting.tubule	SDC1	Non.matrisome-Matrisome	AHNAK	Plasmacytoid.dendritic.cell	3	34.2	34.8	1.86	1	ECM-affiliated proteins	Matrisome-associated	matrisome	Non.matrisome	Non.matrisome	extracellular (non-matrisome)
Epithelial.progenitor.cell	SDC1	Non.matrisome-Matrisome	AHNAK	Pelvic.epithelium	3	49.8	67.4	3.19	3.92	ECM-affiliated proteins	Matrisome-associated	matrisome	Non.matrisome	Non.matrisome	extracellular (non-matrisome)
Pelvic.epithelium	SDC1	Non.matrisome-Matrisome	AHNAK	Distinct.proximal.tubule.1	3	76.5	86.7	7.22	3.54	ECM-affiliated proteins	Matrisome-associated	matrisome	Non.matrisome	Non.matrisome	extracellular (non-matrisome)
Epithelial.progenitor.cell	SDC1	Non.matrisome-Matrisome	AHNAK	NKT.cell	3	49.8	31.7	3.19	1.45	ECM-affiliated proteins	Matrisome-associated	matrisome	Non.matrisome	Non.matrisome	extracellular (non-matrisome)
Connecting.tubule	SDC1	Non.matrisome-Matrisome	AHNAK	Type.B.intercalated.cell	3	34.2	62.3	1.86	2.11	ECM-affiliated proteins	Matrisome-associated	matrisome	Non.matrisome	Non.matrisome	extracellular (non-matrisome)
Transitional.urothelium	SDC1	Non.matrisome-Matrisome	AHNAK	Epithelial.progenitor.cell	3	71.1	65.7	4.75	3.54	ECM-affiliated proteins	Matrisome-associated	matrisome	Non.matrisome	Non.matrisome	extracellular (non-matrisome)
Pelvic.epithelium	SDC1	Non.matrisome-Matrisome	AHNAK	Plasmacytoid.dendritic.cell	3	76.5	34.8	7.22	1	ECM-affiliated proteins	Matrisome-associated	matrisome	Non.matrisome	Non.matrisome	extracellular (non-matrisome)
Epithelial.progenitor.cell	SDC1	Non.matrisome-Matrisome	AHNAK	Distinct.proximal.tubule.1	3	49.8	86.7	3.19	3.54	ECM-affiliated proteins	Matrisome-associated	matrisome	Non.matrisome	Non.matrisome	extracellular (non-matrisome)
Transitional.urothelium	SDC1	Non.matrisome-Matrisome	AHNAK	Principal.cell	3	71.1	62.3	4.75	3.33	ECM-affiliated proteins	Matrisome-associated	matrisome	Non.matrisome	Non.matrisome	extracellular (non-matrisome)
Pelvic.epithelium	SDC1	Non.matrisome-Matrisome	AHNAK	Mast.cell	3	76.5	34.2	7.22	1.46	ECM-affiliated proteins	Matrisome-associated	matrisome	Non.matrisome	Non.matrisome	extracellular (non-matrisome)
Principal.cell	SDC1	Non.matrisome-Matrisome	AHNAK	Plasmacytoid.dendritic.cell	3	31.9	34.8	1.36	1	ECM-affiliated proteins	Matrisome-associated	matrisome	Non.matrisome	Non.matrisome	extracellular (non-matrisome)
Epithelial.progenitor.cell	SDC1	Non.matrisome-Matrisome	AHNAK	Peritubular.capillary.endothelium.1	3	49.8	54.2	3.19	2.06	ECM-affiliated proteins	Matrisome-associated	matrisome	Non.matrisome	Non.matrisome	extracellular (non-matrisome)
Principal.cell	SDC1	Non.matrisome-Matrisome	AHNAK	Descending.vasa.recta.endothelium	3	31.9	50.3	1.36	1.88	ECM-affiliated proteins	Matrisome-associated	matrisome	Non.matrisome	Non.matrisome	extracellular (non-matrisome)
Transitional.urothelium	SDC1	Non.matrisome-Matrisome	AHNAK	Glomerular.endothelium	3	71.1	32.9	4.75	1.34	ECM-affiliated proteins	Matrisome-associated	matrisome	Non.matrisome	Non.matrisome	extracellular (non-matrisome)
Principal.cell	SDC1	Non.matrisome-Matrisome	AHNAK	Principal.cell	3	31.9	62.3	1.36	3.33	ECM-affiliated proteins	Matrisome-associated	matrisome	Non.matrisome	Non.matrisome	extracellular (non-matrisome)
Epithelial.progenitor.cell	SDC1	Non.matrisome-Matrisome	AHNAK	Type.A.intercalated.cell	3	49.8	45.1	3.19	1.87	ECM-affiliated proteins	Matrisome-associated	matrisome	Non.matrisome	Non.matrisome	extracellular (non-matrisome)
Connecting.tubule	SDC1	Non.matrisome-Matrisome	AHNAK	Descending.vasa.recta.endothelium	3	34.2	50.3	1.86	1.88	ECM-affiliated proteins	Matrisome-associated	matrisome	Non.matrisome	Non.matrisome	extracellular (non-matrisome)
Principal.cell	SDC1	Non.matrisome-Matrisome	AHNAK	Podocyte	3	31.9	61.8	1.36	3.11	ECM-affiliated proteins	Matrisome-associated	matrisome	Non.matrisome	Non.matrisome	extracellular (non-matrisome)
Connecting.tubule	SDC1	Non.matrisome-Matrisome	AHNAK	MNP_c.dendritic.cell	3	34.2	53.8	1.86	2.45	ECM-affiliated proteins	Matrisome-associated	matrisome	Non.matrisome	Non.matrisome	extracellular (non-matrisome)
Principal.cell	SDC1	Non.matrisome-Matrisome	AHNAK	NKT.cell	3	31.9	31.7	1.36	1.45	ECM-affiliated proteins	Matrisome-associated	matrisome	Non.matrisome	Non.matrisome	extracellular (non-matrisome)
Principal.cell	SDC1	Non.matrisome-Matrisome	AHNAK	Mast.cell	3	31.9	34.2	1.36	1.46	ECM-affiliated proteins	Matrisome-associated	matrisome	Non.matrisome	Non.matrisome	extracellular (non-matrisome)
Epithelial.progenitor.cell	SDC1	Non.matrisome-Matrisome	AHNAK	Mast.cell	3	49.8	34.2	3.19	1.46	ECM-affiliated proteins	Matrisome-associated	matrisome	Non.matrisome	Non.matrisome	extracellular (non-matrisome)
Principal.cell	SDC1	Non.matrisome-Matrisome	AHNAK	Pelvic.epithelium	3	31.9	67.4	1.36	3.92	ECM-affiliated proteins	Matrisome-associated	matrisome	Non.matrisome	Non.matrisome	extracellular (non-matrisome)
Principal.cell	SDC1	Non.matrisome-Matrisome	AHNAK	Epithelial.progenitor.cell	3	31.9	65.7	1.36	3.54	ECM-affiliated proteins	Matrisome-associated	matrisome	Non.matrisome	Non.matrisome	extracellular (non-matrisome)
Principal.cell	SDC1	Non.matrisome-Matrisome	AHNAK	Type.B.intercalated.cell	3	31.9	62.3	1.36	2.11	ECM-affiliated proteins	Matrisome-associated	matrisome	Non.matrisome	Non.matrisome	extracellular (non-matrisome)
Epithelial.progenitor.cell	SDC1	Non.matrisome-Matrisome	AHNAK	Plasmacytoid.dendritic.cell	3	49.8	34.8	3.19	1	ECM-affiliated proteins	Matrisome-associated	matrisome	Non.matrisome	Non.matrisome	extracellular (non-matrisome)
Principal.cell	SDC1	Non.matrisome-Matrisome	AHNAK	MNP_a.classical.monocyte.derived	3	31.9	51.2	1.36	2.11	ECM-affiliated proteins	Matrisome-associated	matrisome	Non.matrisome	Non.matrisome	extracellular (non-matrisome)
Pelvic.epithelium	SDC1	Non.matrisome-Matrisome	AHNAK	Peritubular.capillary.endothelium.2	3	76.5	71	7.22	2.98	ECM-affiliated proteins	Matrisome-associated	matrisome	Non.matrisome	Non.matrisome	extracellular (non-matrisome)
Transitional.urothelium	SDC1	Non.matrisome-Matrisome	AHNAK	Plasmacytoid.dendritic.cell	3	71.1	34.8	4.75	1	ECM-affiliated proteins	Matrisome-associated	matrisome	Non.matrisome	Non.matrisome	extracellular (non-matrisome)
Connecting.tubule	SDC1	Non.matrisome-Matrisome	AHNAK	Fibroblast	3	34.2	30.4	1.86	2	ECM-affiliated proteins	Matrisome-associated	matrisome	Non.matrisome	Non.matrisome	extracellular (non-matrisome)
Connecting.tubule	SDC1	Non.matrisome-Matrisome	AHNAK	Connecting.tubule	3	34.2	65.8	1.86	3.09	ECM-affiliated proteins	Matrisome-associated	matrisome	Non.matrisome	Non.matrisome	extracellular (non-matrisome)
Pelvic.epithelium	SDC1	Non.matrisome-Matrisome	AHNAK	Myofibroblast	3	76.5	53.8	7.22	3.4	ECM-affiliated proteins	Matrisome-associated	matrisome	Non.matrisome	Non.matrisome	extracellular (non-matrisome)
Transitional.urothelium	SDC1	Non.matrisome-Matrisome	AHNAK	Peritubular.capillary.endothelium.1	3	71.1	54.2	4.75	2.06	ECM-affiliated proteins	Matrisome-associated	matrisome	Non.matrisome	Non.matrisome	extracellular (non-matrisome)
Transitional.urothelium	SDC1	Non.matrisome-Matrisome	AHNAK	Connecting.tubule	3	71.1	65.8	4.75	3.09	ECM-affiliated proteins	Matrisome-associated	matrisome	Non.matrisome	Non.matrisome	extracellular (non-matrisome)
Principal.cell	SDC1	Non.matrisome-Matrisome	AHNAK	MNP_c.dendritic.cell	3	31.9	53.8	1.36	2.45	ECM-affiliated proteins	Matrisome-associated	matrisome	Non.matrisome	Non.matrisome	extracellular (non-matrisome)
Transitional.urothelium	SDC1	Non.matrisome-Matrisome	AHNAK	Peritubular.capillary.endothelium.2	3	71.1	71	4.75	2.98	ECM-affiliated proteins	Matrisome-associated	matrisome	Non.matrisome	Non.matrisome	extracellular (non-matrisome)
Connecting.tubule	SDC1	Non.matrisome-Matrisome	AHNAK	Peritubular.capillary.endothelium.1	3	34.2	54.2	1.86	2.06	ECM-affiliated proteins	Matrisome-associated	matrisome	Non.matrisome	Non.matrisome	extracellular (non-matrisome)
Connecting.tubule	SDC1	Non.matrisome-Matrisome	AHNAK	MNP_a.classical.monocyte.derived	3	34.2	51.2	1.86	2.11	ECM-affiliated proteins	Matrisome-associated	matrisome	Non.matrisome	Non.matrisome	extracellular (non-matrisome)
Transitional.urothelium	SDC1	Non.matrisome-Matrisome	AHNAK	Mast.cell	3	71.1	34.2	4.75	1.46	ECM-affiliated proteins	Matrisome-associated	matrisome	Non.matrisome	Non.matrisome	extracellular (non-matrisome)
Pelvic.epithelium	SDC1	Non.matrisome-Matrisome	AHNAK	MNP_b.non_classical.monocyte.derived	3	76.5	49.6	7.22	2.11	ECM-affiliated proteins	Matrisome-associated	matrisome	Non.matrisome	Non.matrisome	extracellular (non-matrisome)
Epithelial.progenitor.cell	SDC1	Non.matrisome-Matrisome	AHNAK	MNP_a.classical.monocyte.derived	3	49.8	51.2	3.19	2.11	ECM-affiliated proteins	Matrisome-associated	matrisome	Non.matrisome	Non.matrisome	extracellular (non-matrisome)
Principal.cell	SDC1	Non.matrisome-Matrisome	AHNAK	Connecting.tubule	3	31.9	65.8	1.36	3.09	ECM-affiliated proteins	Matrisome-associated	matrisome	Non.matrisome	Non.matrisome	extracellular (non-matrisome)
Principal.cell	SDC1	Non.matrisome-Matrisome	AHNAK	Fibroblast	3	31.9	30.4	1.36	2	ECM-affiliated proteins	Matrisome-associated	matrisome	Non.matrisome	Non.matrisome	extracellular (non-matrisome)
Transitional.urothelium	SDC1	Non.matrisome-Matrisome	AHNAK	Myofibroblast	3	71.1	53.8	4.75	3.4	ECM-affiliated proteins	Matrisome-associated	matrisome	Non.matrisome	Non.matrisome	extracellular (non-matrisome)
Connecting.tubule	SDC1	Non.matrisome-Matrisome	AHNAK	Glomerular.endothelium	3	34.2	32.9	1.86	1.34	ECM-affiliated proteins	Matrisome-associated	matrisome	Non.matrisome	Non.matrisome	extracellular (non-matrisome)
Pelvic.epithelium	SDC1	Non.matrisome-Matrisome	AHNAK	Fibroblast	3	76.5	30.4	7.22	2	ECM-affiliated proteins	Matrisome-associated	matrisome	Non.matrisome	Non.matrisome	extracellular (non-matrisome)
Pelvic.epithelium	SDC1	Non.matrisome-Matrisome	AHNAK	Epithelial.progenitor.cell	3	76.5	65.7	7.22	3.54	ECM-affiliated proteins	Matrisome-associated	matrisome	Non.matrisome	Non.matrisome	extracellular (non-matrisome)
Connecting.tubule	SDC1	Non.matrisome-Matrisome	AHNAK	Mast.cell	3	34.2	34.2	1.86	1.46	ECM-affiliated proteins	Matrisome-associated	matrisome	Non.matrisome	Non.matrisome	extracellular (non-matrisome)
Pelvic.epithelium	SDC1	Non.matrisome-Matrisome	AHNAK	Descending.vasa.recta.endothelium	3	76.5	50.3	7.22	1.88	ECM-affiliated proteins	Matrisome-associated	matrisome	Non.matrisome	Non.matrisome	extracellular (non-matrisome)
Pelvic.epithelium	SDC1	Non.matrisome-Matrisome	AHNAK	Principal.cell	3	76.5	62.3	7.22	3.33	ECM-affiliated proteins	Matrisome-associated	matrisome	Non.matrisome	Non.matrisome	extracellular (non-matrisome)
Pelvic.epithelium	SDC1	Non.matrisome-Matrisome	AHNAK	Podocyte	3	76.5	61.8	7.22	3.11	ECM-affiliated proteins	Matrisome-associated	matrisome	Non.matrisome	Non.matrisome	extracellular (non-matrisome)
Pelvic.epithelium	SDC1	Non.matrisome-Matrisome	AHNAK	NKT.cell	3	76.5	31.7	7.22	1.45	ECM-affiliated proteins	Matrisome-associated	matrisome	Non.matrisome	Non.matrisome	extracellular (non-matrisome)
Principal.cell	SDC1	Non.matrisome-Matrisome	AHNAK	Peritubular.capillary.endothelium.2	3	31.9	71	1.36	2.98	ECM-affiliated proteins	Matrisome-associated	matrisome	Non.matrisome	Non.matrisome	extracellular (non-matrisome)
Transitional.urothelium	SDC1	Non.matrisome-Matrisome	AHNAK	MNP_c.dendritic.cell	3	71.1	53.8	4.75	2.45	ECM-affiliated proteins	Matrisome-associated	matrisome	Non.matrisome	Non.matrisome	extracellular (non-matrisome)
Connecting.tubule	SDC1	Non.matrisome-Matrisome	AHNAK	Epithelial.progenitor.cell	3	34.2	65.7	1.86	3.54	ECM-affiliated proteins	Matrisome-associated	matrisome	Non.matrisome	Non.matrisome	extracellular (non-matrisome)
Transitional.urothelium	SDC1	Non.matrisome-Matrisome	AHNAK	Descending.vasa.recta.endothelium	3	71.1	50.3	4.75	1.88	ECM-affiliated proteins	Matrisome-associated	matrisome	Non.matrisome	Non.matrisome	extracellular (non-matrisome)
Connecting.tubule	SDC1	Non.matrisome-Matrisome	APOE	MNP_c.dendritic.cell	3	34.2	77.4	1.86	22.51	ECM-affiliated proteins	Matrisome-associated	matrisome	Non.matrisome	Non.matrisome	extracellular (non-matrisome)
Pelvic.epithelium	SDC1	Non.matrisome-Matrisome	APOE	Distinct.proximal.tubule.2	3	76.5	90.9	7.22	12.44	ECM-affiliated proteins	Matrisome-associated	matrisome	Non.matrisome	Non.matrisome	extracellular (non-matrisome)
Transitional.urothelium	SDC4	Non.matrisome-Matrisome	APOE	Epithelial.progenitor.cell	3	57.8	70.4	3	23.82	ECM-affiliated proteins	Matrisome-associated	matrisome	Non.matrisome	Non.matrisome	extracellular (non-matrisome)
Epithelial.progenitor.cell	SDC1	Non.matrisome-Matrisome	APOE	Principal.cell	3	49.8	56.5	3.19	4.1	ECM-affiliated proteins	Matrisome-associated	matrisome	Non.matrisome	Non.matrisome	extracellular (non-matrisome)
Pelvic.epithelium	SDC1	Non.matrisome-Matrisome	APOE	Proliferating.Proximal.Tubule	3	76.5	98.2	7.22	22.95	ECM-affiliated proteins	Matrisome-associated	matrisome	Non.matrisome	Non.matrisome	extracellular (non-matrisome)
Type.A.intercalated.cell	SDC4	Non.matrisome-Matrisome	APOE	Distinct.proximal.tubule.2	3	58.4	90.9	3.08	12.44	ECM-affiliated proteins	Matrisome-associated	matrisome	Non.matrisome	Non.matrisome	extracellular (non-matrisome)
Transitional.urothelium	SDC4	Non.matrisome-Matrisome	APOE	Fibroblast	3	57.8	65.2	3	9.6	ECM-affiliated proteins	Matrisome-associated	matrisome	Non.matrisome	Non.matrisome	extracellular (non-matrisome)
Transitional.urothelium	SDC1	Non.matrisome-Matrisome	APOE	Proliferating.Proximal.Tubule	3	71.1	98.2	4.75	22.95	ECM-affiliated proteins	Matrisome-associated	matrisome	Non.matrisome	Non.matrisome	extracellular (non-matrisome)
Principal.cell	SDC4	Non.matrisome-Matrisome	APOE	Proximal.tubule	3	69.6	93.6	3.25	16.12	ECM-affiliated proteins	Matrisome-associated	matrisome	Non.matrisome	Non.matrisome	extracellular (non-matrisome)
Type.A.intercalated.cell	SDC4	Non.matrisome-Matrisome	APOE	Glomerular.endothelium	3	58.4	47.7	3.08	1.82	ECM-affiliated proteins	Matrisome-associated	matrisome	Non.matrisome	Non.matrisome	extracellular (non-matrisome)
Pelvic.epithelium	SDC4	Non.matrisome-Matrisome	APOE	NK.cell	3	65.9	52.5	7.53	6	ECM-affiliated proteins	Matrisome-associated	matrisome	Non.matrisome	Non.matrisome	extracellular (non-matrisome)
Epithelial.progenitor.cell	SDC4	Non.matrisome-Matrisome	APOE	NKT.cell	3	60.1	52.2	3.49	5.43	ECM-affiliated proteins	Matrisome-associated	matrisome	Non.matrisome	Non.matrisome	extracellular (non-matrisome)
Connecting.tubule	SDC4	Non.matrisome-Matrisome	APOE	Distinct.proximal.tubule.2	3	79.2	90.9	4.17	12.44	ECM-affiliated proteins	Matrisome-associated	matrisome	Non.matrisome	Non.matrisome	extracellular (non-matrisome)
Epithelial.progenitor.cell	SDC1	Non.matrisome-Matrisome	APOE	Distinct.proximal.tubule.1	3	49.8	76.7	3.19	5.09	ECM-affiliated proteins	Matrisome-associated	matrisome	Non.matrisome	Non.matrisome	extracellular (non-matrisome)
Principal.cell	SDC4	Non.matrisome-Matrisome	APOE	Fibroblast	3	69.6	65.2	3.25	9.6	ECM-affiliated proteins	Matrisome-associated	matrisome	Non.matrisome	Non.matrisome	extracellular (non-matrisome)
Podocyte	SDC4	Non.matrisome-Matrisome	APOE	Connecting.tubule	3	63.4	88.6	2.53	26.33	ECM-affiliated proteins	Matrisome-associated	matrisome	Non.matrisome	Non.matrisome	extracellular (non-matrisome)
Pelvic.epithelium	SDC1	Non.matrisome-Matrisome	APOE	Proximal.tubule	3	76.5	93.6	7.22	16.12	ECM-affiliated proteins	Matrisome-associated	matrisome	Non.matrisome	Non.matrisome	extracellular (non-matrisome)
Connecting.tubule	SDC4	Non.matrisome-Matrisome	APOE	Type.B.intercalated.cell	3	79.2	79.8	4.17	13.29	ECM-affiliated proteins	Matrisome-associated	matrisome	Non.matrisome	Non.matrisome	extracellular (non-matrisome)
Pelvic.epithelium	SDC4	Non.matrisome-Matrisome	APOE	Principal.cell	3	65.9	56.5	7.53	4.1	ECM-affiliated proteins	Matrisome-associated	matrisome	Non.matrisome	Non.matrisome	extracellular (non-matrisome)
Connecting.tubule	SDC4	Non.matrisome-Matrisome	APOE	Glomerular.endothelium	3	79.2	47.7	4.17	1.82	ECM-affiliated proteins	Matrisome-associated	matrisome	Non.matrisome	Non.matrisome	extracellular (non-matrisome)
Pelvic.epithelium	SDC4	Non.matrisome-Matrisome	APOE	Proliferating.Proximal.Tubule	3	65.9	98.2	7.53	22.95	ECM-affiliated proteins	Matrisome-associated	matrisome	Non.matrisome	Non.matrisome	extracellular (non-matrisome)
Pelvic.epithelium	SDC4	Non.matrisome-Matrisome	APOE	Epithelial.progenitor.cell	3	65.9	70.4	7.53	23.82	ECM-affiliated proteins	Matrisome-associated	matrisome	Non.matrisome	Non.matrisome	extracellular (non-matrisome)
Pelvic.epithelium	SDC1	Non.matrisome-Matrisome	APOE	Mast.cell	3	76.5	52.6	7.22	17.15	ECM-affiliated proteins	Matrisome-associated	matrisome	Non.matrisome	Non.matrisome	extracellular (non-matrisome)
Pelvic.epithelium	SDC4	Non.matrisome-Matrisome	APOE	Ascending.vasa.recta.endothelium	3	65.9	52	7.53	3.76	ECM-affiliated proteins	Matrisome-associated	matrisome	Non.matrisome	Non.matrisome	extracellular (non-matrisome)
Type.A.intercalated.cell	SDC4	Non.matrisome-Matrisome	APOE	Neutrophil	3	58.4	30	3.08	3.78	ECM-affiliated proteins	Matrisome-associated	matrisome	Non.matrisome	Non.matrisome	extracellular (non-matrisome)
Epithelial.progenitor.cell	SDC1	Non.matrisome-Matrisome	APOE	Neutrophil	3	49.8	30	3.19	3.78	ECM-affiliated proteins	Matrisome-associated	matrisome	Non.matrisome	Non.matrisome	extracellular (non-matrisome)
Type.A.intercalated.cell	SDC4	Non.matrisome-Matrisome	APOE	NKT.cell	3	58.4	52.2	3.08	5.43	ECM-affiliated proteins	Matrisome-associated	matrisome	Non.matrisome	Non.matrisome	extracellular (non-matrisome)
Connecting.tubule	SDC1	Non.matrisome-Matrisome	APOE	Pelvic.epithelium	3	34.2	40.2	1.86	26.51	ECM-affiliated proteins	Matrisome-associated	matrisome	Non.matrisome	Non.matrisome	extracellular (non-matrisome)
Type.A.intercalated.cell	SDC4	Non.matrisome-Matrisome	APOE	MNP_a.classical.monocyte.derived	3	58.4	62.2	3.08	6.93	ECM-affiliated proteins	Matrisome-associated	matrisome	Non.matrisome	Non.matrisome	extracellular (non-matrisome)
Transitional.urothelium	SDC1	Non.matrisome-Matrisome	APOE	MNP_b.non_classical.monocyte.derived	3	71.1	70.4	4.75	9.79	ECM-affiliated proteins	Matrisome-associated	matrisome	Non.matrisome	Non.matrisome	extracellular (non-matrisome)
Transitional.urothelium	SDC1	Non.matrisome-Matrisome	APOE	Peritubular.capillary.endothelium.2	3	71.1	65	4.75	3.02	ECM-affiliated proteins	Matrisome-associated	matrisome	Non.matrisome	Non.matrisome	extracellular (non-matrisome)
Distinct.proximal.tubule.1	SDC4	Non.matrisome-Matrisome	APOE	Proximal.tubule	3	66.7	93.6	3.45	16.12	ECM-affiliated proteins	Matrisome-associated	matrisome	Non.matrisome	Non.matrisome	extracellular (non-matrisome)
Connecting.tubule	SDC1	Non.matrisome-Matrisome	APOE	Myofibroblast	3	34.2	50	1.86	4.85	ECM-affiliated proteins	Matrisome-associated	matrisome	Non.matrisome	Non.matrisome	extracellular (non-matrisome)
Epithelial.progenitor.cell	SDC1	Non.matrisome-Matrisome	APOE	Plasmacytoid.dendritic.cell	3	49.8	60.9	3.19	8.29	ECM-affiliated proteins	Matrisome-associated	matrisome	Non.matrisome	Non.matrisome	extracellular (non-matrisome)
Pelvic.epithelium	SDC4	Non.matrisome-Matrisome	APOE	Type.A.intercalated.cell	3	65.9	95.1	7.53	42.82	ECM-affiliated proteins	Matrisome-associated	matrisome	Non.matrisome	Non.matrisome	extracellular (non-matrisome)
Principal.cell	SDC1	Non.matrisome-Matrisome	APOE	NK.cell	3	31.9	52.5	1.36	6	ECM-affiliated proteins	Matrisome-associated	matrisome	Non.matrisome	Non.matrisome	extracellular (non-matrisome)
Type.B.intercalated.cell	SDC4	Non.matrisome-Matrisome	APOE	MNP_b.non_classical.monocyte.derived	3	67.5	70.4	2.6	9.79	ECM-affiliated proteins	Matrisome-associated	matrisome	Non.matrisome	Non.matrisome	extracellular (non-matrisome)
Podocyte	SDC4	Non.matrisome-Matrisome	APOE	NKT.cell	3	63.4	52.2	2.53	5.43	ECM-affiliated proteins	Matrisome-associated	matrisome	Non.matrisome	Non.matrisome	extracellular (non-matrisome)
Principal.cell	SDC1	Non.matrisome-Matrisome	APOE	Proliferating.Proximal.Tubule	3	31.9	98.2	1.36	22.95	ECM-affiliated proteins	Matrisome-associated	matrisome	Non.matrisome	Non.matrisome	extracellular (non-matrisome)
Connecting.tubule	SDC1	Non.matrisome-Matrisome	APOE	Principal.cell	3	34.2	56.5	1.86	4.1	ECM-affiliated proteins	Matrisome-associated	matrisome	Non.matrisome	Non.matrisome	extracellular (non-matrisome)
Podocyte	SDC4	Non.matrisome-Matrisome	APOE	Mast.cell	3	63.4	52.6	2.53	17.15	ECM-affiliated proteins	Matrisome-associated	matrisome	Non.matrisome	Non.matrisome	extracellular (non-matrisome)
Principal.cell	SDC1	Non.matrisome-Matrisome	APOE	Podocyte	3	31.9	88.6	1.36	16.31	ECM-affiliated proteins	Matrisome-associated	matrisome	Non.matrisome	Non.matrisome	extracellular (non-matrisome)
Distinct.proximal.tubule.1	SDC4	Non.matrisome-Matrisome	APOE	Indistinct.intercalated.cell	3	66.7	62	3.45	3.08	ECM-affiliated proteins	Matrisome-associated	matrisome	Non.matrisome	Non.matrisome	extracellular (non-matrisome)
Epithelial.progenitor.cell	SDC1	Non.matrisome-Matrisome	APOE	Peritubular.capillary.endothelium.2	3	49.8	65	3.19	3.02	ECM-affiliated proteins	Matrisome-associated	matrisome	Non.matrisome	Non.matrisome	extracellular (non-matrisome)
Principal.cell	SDC4	Non.matrisome-Matrisome	APOE	MNP_a.classical.monocyte.derived	3	69.6	62.2	3.25	6.93	ECM-affiliated proteins	Matrisome-associated	matrisome	Non.matrisome	Non.matrisome	extracellular (non-matrisome)
Principal.cell	SDC4	Non.matrisome-Matrisome	APOE	Type.B.intercalated.cell	3	69.6	79.8	3.25	13.29	ECM-affiliated proteins	Matrisome-associated	matrisome	Non.matrisome	Non.matrisome	extracellular (non-matrisome)
Epithelial.progenitor.cell	SDC4	Non.matrisome-Matrisome	APOE	Type.A.intercalated.cell	3	60.1	95.1	3.49	42.82	ECM-affiliated proteins	Matrisome-associated	matrisome	Non.matrisome	Non.matrisome	extracellular (non-matrisome)
Type.B.intercalated.cell	SDC4	Non.matrisome-Matrisome	APOE	NK.cell	3	67.5	52.5	2.6	6	ECM-affiliated proteins	Matrisome-associated	matrisome	Non.matrisome	Non.matrisome	extracellular (non-matrisome)
Epithelial.progenitor.cell	SDC1	Non.matrisome-Matrisome	APOE	Type.A.intercalated.cell	3	49.8	95.1	3.19	42.82	ECM-affiliated proteins	Matrisome-associated	matrisome	Non.matrisome	Non.matrisome	extracellular (non-matrisome)
Transitional.urothelium	SDC4	Non.matrisome-Matrisome	APOE	Distinct.proximal.tubule.2	3	57.8	90.9	3	12.44	ECM-affiliated proteins	Matrisome-associated	matrisome	Non.matrisome	Non.matrisome	extracellular (non-matrisome)
Principal.cell	SDC4	Non.matrisome-Matrisome	APOE	Peritubular.capillary.endothelium.1	3	69.6	38.3	3.25	1.66	ECM-affiliated proteins	Matrisome-associated	matrisome	Non.matrisome	Non.matrisome	extracellular (non-matrisome)
Podocyte	SDC4	Non.matrisome-Matrisome	APOE	Principal.cell	3	63.4	56.5	2.53	4.1	ECM-affiliated proteins	Matrisome-associated	matrisome	Non.matrisome	Non.matrisome	extracellular (non-matrisome)
Transitional.urothelium	SDC4	Non.matrisome-Matrisome	APOE	Mast.cell	3	57.8	52.6	3	17.15	ECM-affiliated proteins	Matrisome-associated	matrisome	Non.matrisome	Non.matrisome	extracellular (non-matrisome)
Distinct.proximal.tubule.1	SDC4	Non.matrisome-Matrisome	APOE	Type.B.intercalated.cell	3	66.7	79.8	3.45	13.29	ECM-affiliated proteins	Matrisome-associated	matrisome	Non.matrisome	Non.matrisome	extracellular (non-matrisome)
Principal.cell	SDC4	Non.matrisome-Matrisome	APOE	Neutrophil	3	69.6	30	3.25	3.78	ECM-affiliated proteins	Matrisome-associated	matrisome	Non.matrisome	Non.matrisome	extracellular (non-matrisome)
Distinct.proximal.tubule.1	SDC4	Non.matrisome-Matrisome	APOE	Connecting.tubule	3	66.7	88.6	3.45	26.33	ECM-affiliated proteins	Matrisome-associated	matrisome	Non.matrisome	Non.matrisome	extracellular (non-matrisome)
Connecting.tubule	SDC1	Non.matrisome-Matrisome	APOE	Neutrophil	3	34.2	30	1.86	3.78	ECM-affiliated proteins	Matrisome-associated	matrisome	Non.matrisome	Non.matrisome	extracellular (non-matrisome)
Epithelial.progenitor.cell	SDC4	Non.matrisome-Matrisome	APOE	Plasmacytoid.dendritic.cell	3	60.1	60.9	3.49	8.29	ECM-affiliated proteins	Matrisome-associated	matrisome	Non.matrisome	Non.matrisome	extracellular (non-matrisome)
Distinct.proximal.tubule.1	SDC4	Non.matrisome-Matrisome	APOE	Peritubular.capillary.endothelium.2	3	66.7	65	3.45	3.02	ECM-affiliated proteins	Matrisome-associated	matrisome	Non.matrisome	Non.matrisome	extracellular (non-matrisome)
Type.A.intercalated.cell	SDC4	Non.matrisome-Matrisome	APOE	Indistinct.intercalated.cell	3	58.4	62	3.08	3.08	ECM-affiliated proteins	Matrisome-associated	matrisome	Non.matrisome	Non.matrisome	extracellular (non-matrisome)
Podocyte	SDC4	Non.matrisome-Matrisome	APOE	Glomerular.endothelium	3	63.4	47.7	2.53	1.82	ECM-affiliated proteins	Matrisome-associated	matrisome	Non.matrisome	Non.matrisome	extracellular (non-matrisome)
Pelvic.epithelium	SDC1	Non.matrisome-Matrisome	APOE	Ascending.vasa.recta.endothelium	3	76.5	52	7.22	3.76	ECM-affiliated proteins	Matrisome-associated	matrisome	Non.matrisome	Non.matrisome	extracellular (non-matrisome)
Pelvic.epithelium	SDC1	Non.matrisome-Matrisome	APOE	Type.A.intercalated.cell	3	76.5	95.1	7.22	42.82	ECM-affiliated proteins	Matrisome-associated	matrisome	Non.matrisome	Non.matrisome	extracellular (non-matrisome)
Type.A.intercalated.cell	SDC4	Non.matrisome-Matrisome	APOE	MNP_b.non_classical.monocyte.derived	3	58.4	70.4	3.08	9.79	ECM-affiliated proteins	Matrisome-associated	matrisome	Non.matrisome	Non.matrisome	extracellular (non-matrisome)
Type.B.intercalated.cell	SDC4	Non.matrisome-Matrisome	APOE	Glomerular.endothelium	3	67.5	47.7	2.6	1.82	ECM-affiliated proteins	Matrisome-associated	matrisome	Non.matrisome	Non.matrisome	extracellular (non-matrisome)
Principal.cell	SDC4	Non.matrisome-Matrisome	APOE	Ascending.vasa.recta.endothelium	3	69.6	52	3.25	3.76	ECM-affiliated proteins	Matrisome-associated	matrisome	Non.matrisome	Non.matrisome	extracellular (non-matrisome)
Podocyte	SDC4	Non.matrisome-Matrisome	APOE	Ascending.vasa.recta.endothelium	3	63.4	52	2.53	3.76	ECM-affiliated proteins	Matrisome-associated	matrisome	Non.matrisome	Non.matrisome	extracellular (non-matrisome)
Pelvic.epithelium	SDC4	Non.matrisome-Matrisome	APOE	Glomerular.endothelium	3	65.9	47.7	7.53	1.82	ECM-affiliated proteins	Matrisome-associated	matrisome	Non.matrisome	Non.matrisome	extracellular (non-matrisome)
Pelvic.epithelium	SDC4	Non.matrisome-Matrisome	APOE	Distinct.proximal.tubule.1	3	65.9	76.7	7.53	5.09	ECM-affiliated proteins	Matrisome-associated	matrisome	Non.matrisome	Non.matrisome	extracellular (non-matrisome)
Principal.cell	SDC1	Non.matrisome-Matrisome	APOE	Indistinct.intercalated.cell	3	31.9	62	1.36	3.08	ECM-affiliated proteins	Matrisome-associated	matrisome	Non.matrisome	Non.matrisome	extracellular (non-matrisome)
Distinct.proximal.tubule.1	SDC4	Non.matrisome-Matrisome	APOE	MNP_b.non_classical.monocyte.derived	3	66.7	70.4	3.45	9.79	ECM-affiliated proteins	Matrisome-associated	matrisome	Non.matrisome	Non.matrisome	extracellular (non-matrisome)
Transitional.urothelium	SDC4	Non.matrisome-Matrisome	APOE	Type.A.intercalated.cell	3	57.8	95.1	3	42.82	ECM-affiliated proteins	Matrisome-associated	matrisome	Non.matrisome	Non.matrisome	extracellular (non-matrisome)
Epithelial.progenitor.cell	SDC4	Non.matrisome-Matrisome	APOE	Mast.cell	3	60.1	52.6	3.49	17.15	ECM-affiliated proteins	Matrisome-associated	matrisome	Non.matrisome	Non.matrisome	extracellular (non-matrisome)
Podocyte	SDC4	Non.matrisome-Matrisome	APOE	Pelvic.epithelium	3	63.4	40.2	2.53	26.51	ECM-affiliated proteins	Matrisome-associated	matrisome	Non.matrisome	Non.matrisome	extracellular (non-matrisome)
Epithelial.progenitor.cell	SDC4	Non.matrisome-Matrisome	APOE	Pelvic.epithelium	3	60.1	40.2	3.49	26.51	ECM-affiliated proteins	Matrisome-associated	matrisome	Non.matrisome	Non.matrisome	extracellular (non-matrisome)
Distinct.proximal.tubule.1	SDC4	Non.matrisome-Matrisome	APOE	Ascending.vasa.recta.endothelium	3	66.7	52	3.45	3.76	ECM-affiliated proteins	Matrisome-associated	matrisome	Non.matrisome	Non.matrisome	extracellular (non-matrisome)
Type.B.intercalated.cell	SDC4	Non.matrisome-Matrisome	APOE	Distinct.proximal.tubule.2	3	67.5	90.9	2.6	12.44	ECM-affiliated proteins	Matrisome-associated	matrisome	Non.matrisome	Non.matrisome	extracellular (non-matrisome)
Transitional.urothelium	SDC1	Non.matrisome-Matrisome	APOE	Type.A.intercalated.cell	3	71.1	95.1	4.75	42.82	ECM-affiliated proteins	Matrisome-associated	matrisome	Non.matrisome	Non.matrisome	extracellular (non-matrisome)
Epithelial.progenitor.cell	SDC1	Non.matrisome-Matrisome	APOE	MNP_c.dendritic.cell	3	49.8	77.4	3.19	22.51	ECM-affiliated proteins	Matrisome-associated	matrisome	Non.matrisome	Non.matrisome	extracellular (non-matrisome)
Transitional.urothelium	SDC1	Non.matrisome-Matrisome	APOE	Ascending.vasa.recta.endothelium	3	71.1	52	4.75	3.76	ECM-affiliated proteins	Matrisome-associated	matrisome	Non.matrisome	Non.matrisome	extracellular (non-matrisome)
Pelvic.epithelium	SDC4	Non.matrisome-Matrisome	APOE	MNP_c.dendritic.cell	3	65.9	77.4	7.53	22.51	ECM-affiliated proteins	Matrisome-associated	matrisome	Non.matrisome	Non.matrisome	extracellular (non-matrisome)
Podocyte	SDC4	Non.matrisome-Matrisome	APOE	Distinct.proximal.tubule.1	3	63.4	76.7	2.53	5.09	ECM-affiliated proteins	Matrisome-associated	matrisome	Non.matrisome	Non.matrisome	extracellular (non-matrisome)
Type.B.intercalated.cell	SDC4	Non.matrisome-Matrisome	APOE	Peritubular.capillary.endothelium.1	3	67.5	38.3	2.6	1.66	ECM-affiliated proteins	Matrisome-associated	matrisome	Non.matrisome	Non.matrisome	extracellular (non-matrisome)
Principal.cell	SDC4	Non.matrisome-Matrisome	APOE	Descending.vasa.recta.endothelium	3	69.6	53.3	3.25	6.65	ECM-affiliated proteins	Matrisome-associated	matrisome	Non.matrisome	Non.matrisome	extracellular (non-matrisome)
Connecting.tubule	SDC1	Non.matrisome-Matrisome	APOE	Podocyte	3	34.2	88.6	1.86	16.31	ECM-affiliated proteins	Matrisome-associated	matrisome	Non.matrisome	Non.matrisome	extracellular (non-matrisome)
Transitional.urothelium	SDC4	Non.matrisome-Matrisome	APOE	Neutrophil	3	57.8	30	3	3.78	ECM-affiliated proteins	Matrisome-associated	matrisome	Non.matrisome	Non.matrisome	extracellular (non-matrisome)
Podocyte	SDC4	Non.matrisome-Matrisome	APOE	Epithelial.progenitor.cell	3	63.4	70.4	2.53	23.82	ECM-affiliated proteins	Matrisome-associated	matrisome	Non.matrisome	Non.matrisome	extracellular (non-matrisome)
Epithelial.progenitor.cell	SDC4	Non.matrisome-Matrisome	APOE	MNP_d.Tissue.macrophage	3	60.1	48.8	3.49	21.56	ECM-affiliated proteins	Matrisome-associated	matrisome	Non.matrisome	Non.matrisome	extracellular (non-matrisome)
Pelvic.epithelium	SDC4	Non.matrisome-Matrisome	APOE	Pelvic.epithelium	3	65.9	40.2	7.53	26.51	ECM-affiliated proteins	Matrisome-associated	matrisome	Non.matrisome	Non.matrisome	extracellular (non-matrisome)
Connecting.tubule	SDC4	Non.matrisome-Matrisome	APOE	Thick.ascending.limb.of.Loop.of.Henle	3	79.2	38.9	4.17	2.32	ECM-affiliated proteins	Matrisome-associated	matrisome	Non.matrisome	Non.matrisome	extracellular (non-matrisome)
Principal.cell	SDC4	Non.matrisome-Matrisome	APOE	Principal.cell	3	69.6	56.5	3.25	4.1	ECM-affiliated proteins	Matrisome-associated	matrisome	Non.matrisome	Non.matrisome	extracellular (non-matrisome)
Epithelial.progenitor.cell	SDC1	Non.matrisome-Matrisome	APOE	Proliferating.Proximal.Tubule	3	49.8	98.2	3.19	22.95	ECM-affiliated proteins	Matrisome-associated	matrisome	Non.matrisome	Non.matrisome	extracellular (non-matrisome)
Epithelial.progenitor.cell	SDC4	Non.matrisome-Matrisome	APOE	Indistinct.intercalated.cell	3	60.1	62	3.49	3.08	ECM-affiliated proteins	Matrisome-associated	matrisome	Non.matrisome	Non.matrisome	extracellular (non-matrisome)
Epithelial.progenitor.cell	SDC4	Non.matrisome-Matrisome	APOE	Ascending.vasa.recta.endothelium	3	60.1	52	3.49	3.76	ECM-affiliated proteins	Matrisome-associated	matrisome	Non.matrisome	Non.matrisome	extracellular (non-matrisome)
Podocyte	SDC4	Non.matrisome-Matrisome	APOE	Neutrophil	3	63.4	30	2.53	3.78	ECM-affiliated proteins	Matrisome-associated	matrisome	Non.matrisome	Non.matrisome	extracellular (non-matrisome)
Connecting.tubule	SDC4	Non.matrisome-Matrisome	APOE	Type.A.intercalated.cell	3	79.2	95.1	4.17	42.82	ECM-affiliated proteins	Matrisome-associated	matrisome	Non.matrisome	Non.matrisome	extracellular (non-matrisome)
Connecting.tubule	SDC1	Non.matrisome-Matrisome	APOE	MNP_b.non_classical.monocyte.derived	3	34.2	70.4	1.86	9.79	ECM-affiliated proteins	Matrisome-associated	matrisome	Non.matrisome	Non.matrisome	extracellular (non-matrisome)
Transitional.urothelium	SDC4	Non.matrisome-Matrisome	APOE	Type.B.intercalated.cell	3	57.8	79.8	3	13.29	ECM-affiliated proteins	Matrisome-associated	matrisome	Non.matrisome	Non.matrisome	extracellular (non-matrisome)
Epithelial.progenitor.cell	SDC4	Non.matrisome-Matrisome	APOE	Distinct.proximal.tubule.2	3	60.1	90.9	3.49	12.44	ECM-affiliated proteins	Matrisome-associated	matrisome	Non.matrisome	Non.matrisome	extracellular (non-matrisome)
Podocyte	SDC4	Non.matrisome-Matrisome	APOE	Descending.vasa.recta.endothelium	3	63.4	53.3	2.53	6.65	ECM-affiliated proteins	Matrisome-associated	matrisome	Non.matrisome	Non.matrisome	extracellular (non-matrisome)
Connecting.tubule	SDC4	Non.matrisome-Matrisome	APOE	Neutrophil	3	79.2	30	4.17	3.78	ECM-affiliated proteins	Matrisome-associated	matrisome	Non.matrisome	Non.matrisome	extracellular (non-matrisome)
Transitional.urothelium	SDC1	Non.matrisome-Matrisome	APOE	Myofibroblast	3	71.1	50	4.75	4.85	ECM-affiliated proteins	Matrisome-associated	matrisome	Non.matrisome	Non.matrisome	extracellular (non-matrisome)
Connecting.tubule	SDC4	Non.matrisome-Matrisome	APOE	Ascending.vasa.recta.endothelium	3	79.2	52	4.17	3.76	ECM-affiliated proteins	Matrisome-associated	matrisome	Non.matrisome	Non.matrisome	extracellular (non-matrisome)
Distinct.proximal.tubule.1	SDC4	Non.matrisome-Matrisome	APOE	NKT.cell	3	66.7	52.2	3.45	5.43	ECM-affiliated proteins	Matrisome-associated	matrisome	Non.matrisome	Non.matrisome	extracellular (non-matrisome)
Connecting.tubule	SDC1	Non.matrisome-Matrisome	APOE	Connecting.tubule	3	34.2	88.6	1.86	26.33	ECM-affiliated proteins	Matrisome-associated	matrisome	Non.matrisome	Non.matrisome	extracellular (non-matrisome)
Type.B.intercalated.cell	SDC4	Non.matrisome-Matrisome	APOE	Fibroblast	3	67.5	65.2	2.6	9.6	ECM-affiliated proteins	Matrisome-associated	matrisome	Non.matrisome	Non.matrisome	extracellular (non-matrisome)
Transitional.urothelium	SDC4	Non.matrisome-Matrisome	APOE	MNP_a.classical.monocyte.derived	3	57.8	62.2	3	6.93	ECM-affiliated proteins	Matrisome-associated	matrisome	Non.matrisome	Non.matrisome	extracellular (non-matrisome)
Transitional.urothelium	SDC1	Non.matrisome-Matrisome	APOE	Pelvic.epithelium	3	71.1	40.2	4.75	26.51	ECM-affiliated proteins	Matrisome-associated	matrisome	Non.matrisome	Non.matrisome	extracellular (non-matrisome)
Podocyte	SDC4	Non.matrisome-Matrisome	APOE	Indistinct.intercalated.cell	3	63.4	62	2.53	3.08	ECM-affiliated proteins	Matrisome-associated	matrisome	Non.matrisome	Non.matrisome	extracellular (non-matrisome)
Principal.cell	SDC1	Non.matrisome-Matrisome	APOE	Plasmacytoid.dendritic.cell	3	31.9	60.9	1.36	8.29	ECM-affiliated proteins	Matrisome-associated	matrisome	Non.matrisome	Non.matrisome	extracellular (non-matrisome)
Connecting.tubule	SDC1	Non.matrisome-Matrisome	APOE	Mast.cell	3	34.2	52.6	1.86	17.15	ECM-affiliated proteins	Matrisome-associated	matrisome	Non.matrisome	Non.matrisome	extracellular (non-matrisome)
Distinct.proximal.tubule.1	SDC4	Non.matrisome-Matrisome	APOE	Podocyte	3	66.7	88.6	3.45	16.31	ECM-affiliated proteins	Matrisome-associated	matrisome	Non.matrisome	Non.matrisome	extracellular (non-matrisome)
Principal.cell	SDC4	Non.matrisome-Matrisome	APOE	Distinct.proximal.tubule.1	3	69.6	76.7	3.25	5.09	ECM-affiliated proteins	Matrisome-associated	matrisome	Non.matrisome	Non.matrisome	extracellular (non-matrisome)
Epithelial.progenitor.cell	SDC1	Non.matrisome-Matrisome	APOE	Peritubular.capillary.endothelium.1	3	49.8	38.3	3.19	1.66	ECM-affiliated proteins	Matrisome-associated	matrisome	Non.matrisome	Non.matrisome	extracellular (non-matrisome)
Type.B.intercalated.cell	SDC4	Non.matrisome-Matrisome	APOE	Type.A.intercalated.cell	3	67.5	95.1	2.6	42.82	ECM-affiliated proteins	Matrisome-associated	matrisome	Non.matrisome	Non.matrisome	extracellular (non-matrisome)
Type.B.intercalated.cell	SDC4	Non.matrisome-Matrisome	APOE	MNP_d.Tissue.macrophage	3	67.5	48.8	2.6	21.56	ECM-affiliated proteins	Matrisome-associated	matrisome	Non.matrisome	Non.matrisome	extracellular (non-matrisome)
Transitional.urothelium	SDC1	Non.matrisome-Matrisome	APOE	Indistinct.intercalated.cell	3	71.1	62	4.75	3.08	ECM-affiliated proteins	Matrisome-associated	matrisome	Non.matrisome	Non.matrisome	extracellular (non-matrisome)
Distinct.proximal.tubule.1	SDC4	Non.matrisome-Matrisome	APOE	Proliferating.Proximal.Tubule	3	66.7	98.2	3.45	22.95	ECM-affiliated proteins	Matrisome-associated	matrisome	Non.matrisome	Non.matrisome	extracellular (non-matrisome)
Principal.cell	SDC1	Non.matrisome-Matrisome	APOE	NKT.cell	3	31.9	52.2	1.36	5.43	ECM-affiliated proteins	Matrisome-associated	matrisome	Non.matrisome	Non.matrisome	extracellular (non-matrisome)
Epithelial.progenitor.cell	SDC4	Non.matrisome-Matrisome	APOE	Neutrophil	3	60.1	30	3.49	3.78	ECM-affiliated proteins	Matrisome-associated	matrisome	Non.matrisome	Non.matrisome	extracellular (non-matrisome)
Connecting.tubule	SDC1	Non.matrisome-Matrisome	APOE	Proximal.tubule	3	34.2	93.6	1.86	16.12	ECM-affiliated proteins	Matrisome-associated	matrisome	Non.matrisome	Non.matrisome	extracellular (non-matrisome)
Transitional.urothelium	SDC1	Non.matrisome-Matrisome	APOE	MNP_d.Tissue.macrophage	3	71.1	48.8	4.75	21.56	ECM-affiliated proteins	Matrisome-associated	matrisome	Non.matrisome	Non.matrisome	extracellular (non-matrisome)
Connecting.tubule	SDC4	Non.matrisome-Matrisome	APOE	Mast.cell	3	79.2	52.6	4.17	17.15	ECM-affiliated proteins	Matrisome-associated	matrisome	Non.matrisome	Non.matrisome	extracellular (non-matrisome)
Transitional.urothelium	SDC4	Non.matrisome-Matrisome	APOE	Podocyte	3	57.8	88.6	3	16.31	ECM-affiliated proteins	Matrisome-associated	matrisome	Non.matrisome	Non.matrisome	extracellular (non-matrisome)
Distinct.proximal.tubule.1	SDC4	Non.matrisome-Matrisome	APOE	NK.cell	3	66.7	52.5	3.45	6	ECM-affiliated proteins	Matrisome-associated	matrisome	Non.matrisome	Non.matrisome	extracellular (non-matrisome)
Type.B.intercalated.cell	SDC4	Non.matrisome-Matrisome	APOE	Indistinct.intercalated.cell	3	67.5	62	2.6	3.08	ECM-affiliated proteins	Matrisome-associated	matrisome	Non.matrisome	Non.matrisome	extracellular (non-matrisome)
Type.B.intercalated.cell	SDC4	Non.matrisome-Matrisome	APOE	Plasmacytoid.dendritic.cell	3	67.5	60.9	2.6	8.29	ECM-affiliated proteins	Matrisome-associated	matrisome	Non.matrisome	Non.matrisome	extracellular (non-matrisome)
Transitional.urothelium	SDC1	Non.matrisome-Matrisome	APOE	NK.cell	3	71.1	52.5	4.75	6	ECM-affiliated proteins	Matrisome-associated	matrisome	Non.matrisome	Non.matrisome	extracellular (non-matrisome)
Distinct.proximal.tubule.1	SDC4	Non.matrisome-Matrisome	APOE	MNP_a.classical.monocyte.derived	3	66.7	62.2	3.45	6.93	ECM-affiliated proteins	Matrisome-associated	matrisome	Non.matrisome	Non.matrisome	extracellular (non-matrisome)
Transitional.urothelium	SDC4	Non.matrisome-Matrisome	APOE	Indistinct.intercalated.cell	3	57.8	62	3	3.08	ECM-affiliated proteins	Matrisome-associated	matrisome	Non.matrisome	Non.matrisome	extracellular (non-matrisome)
Epithelial.progenitor.cell	SDC1	Non.matrisome-Matrisome	APOE	Type.B.intercalated.cell	3	49.8	79.8	3.19	13.29	ECM-affiliated proteins	Matrisome-associated	matrisome	Non.matrisome	Non.matrisome	extracellular (non-matrisome)
Type.A.intercalated.cell	SDC4	Non.matrisome-Matrisome	APOE	NK.cell	3	58.4	52.5	3.08	6	ECM-affiliated proteins	Matrisome-associated	matrisome	Non.matrisome	Non.matrisome	extracellular (non-matrisome)
Podocyte	SDC4	Non.matrisome-Matrisome	APOE	Type.B.intercalated.cell	3	63.4	79.8	2.53	13.29	ECM-affiliated proteins	Matrisome-associated	matrisome	Non.matrisome	Non.matrisome	extracellular (non-matrisome)
Principal.cell	SDC1	Non.matrisome-Matrisome	APOE	Connecting.tubule	3	31.9	88.6	1.36	26.33	ECM-affiliated proteins	Matrisome-associated	matrisome	Non.matrisome	Non.matrisome	extracellular (non-matrisome)
Transitional.urothelium	SDC1	Non.matrisome-Matrisome	APOE	Mast.cell	3	71.1	52.6	4.75	17.15	ECM-affiliated proteins	Matrisome-associated	matrisome	Non.matrisome	Non.matrisome	extracellular (non-matrisome)
Distinct.proximal.tubule.1	SDC4	Non.matrisome-Matrisome	APOE	Distinct.proximal.tubule.1	3	66.7	76.7	3.45	5.09	ECM-affiliated proteins	Matrisome-associated	matrisome	Non.matrisome	Non.matrisome	extracellular (non-matrisome)
Connecting.tubule	SDC1	Non.matrisome-Matrisome	APOE	Epithelial.progenitor.cell	3	34.2	70.4	1.86	23.82	ECM-affiliated proteins	Matrisome-associated	matrisome	Non.matrisome	Non.matrisome	extracellular (non-matrisome)
Connecting.tubule	SDC1	Non.matrisome-Matrisome	APOE	Descending.vasa.recta.endothelium	3	34.2	53.3	1.86	6.65	ECM-affiliated proteins	Matrisome-associated	matrisome	Non.matrisome	Non.matrisome	extracellular (non-matrisome)
Connecting.tubule	SDC4	Non.matrisome-Matrisome	APOE	Peritubular.capillary.endothelium.2	3	79.2	65	4.17	3.02	ECM-affiliated proteins	Matrisome-associated	matrisome	Non.matrisome	Non.matrisome	extracellular (non-matrisome)
Transitional.urothelium	SDC4	Non.matrisome-Matrisome	APOE	Principal.cell	3	57.8	56.5	3	4.1	ECM-affiliated proteins	Matrisome-associated	matrisome	Non.matrisome	Non.matrisome	extracellular (non-matrisome)
Pelvic.epithelium	SDC1	Non.matrisome-Matrisome	APOE	MNP_a.classical.monocyte.derived	3	76.5	62.2	7.22	6.93	ECM-affiliated proteins	Matrisome-associated	matrisome	Non.matrisome	Non.matrisome	extracellular (non-matrisome)
Distinct.proximal.tubule.1	SDC4	Non.matrisome-Matrisome	APOE	MNP_c.dendritic.cell	3	66.7	77.4	3.45	22.51	ECM-affiliated proteins	Matrisome-associated	matrisome	Non.matrisome	Non.matrisome	extracellular (non-matrisome)
Connecting.tubule	SDC1	Non.matrisome-Matrisome	APOE	MNP_d.Tissue.macrophage	3	34.2	48.8	1.86	21.56	ECM-affiliated proteins	Matrisome-associated	matrisome	Non.matrisome	Non.matrisome	extracellular (non-matrisome)
Principal.cell	SDC1	Non.matrisome-Matrisome	APOE	MNP_d.Tissue.macrophage	3	31.9	48.8	1.36	21.56	ECM-affiliated proteins	Matrisome-associated	matrisome	Non.matrisome	Non.matrisome	extracellular (non-matrisome)
Pelvic.epithelium	SDC1	Non.matrisome-Matrisome	APOE	Distinct.proximal.tubule.1	3	76.5	76.7	7.22	5.09	ECM-affiliated proteins	Matrisome-associated	matrisome	Non.matrisome	Non.matrisome	extracellular (non-matrisome)
Distinct.proximal.tubule.1	SDC4	Non.matrisome-Matrisome	APOE	Myofibroblast	3	66.7	50	3.45	4.85	ECM-affiliated proteins	Matrisome-associated	matrisome	Non.matrisome	Non.matrisome	extracellular (non-matrisome)
Type.A.intercalated.cell	SDC4	Non.matrisome-Matrisome	APOE	Mast.cell	3	58.4	52.6	3.08	17.15	ECM-affiliated proteins	Matrisome-associated	matrisome	Non.matrisome	Non.matrisome	extracellular (non-matrisome)
Epithelial.progenitor.cell	SDC1	Non.matrisome-Matrisome	APOE	Podocyte	3	49.8	88.6	3.19	16.31	ECM-affiliated proteins	Matrisome-associated	matrisome	Non.matrisome	Non.matrisome	extracellular (non-matrisome)
Epithelial.progenitor.cell	SDC4	Non.matrisome-Matrisome	APOE	Glomerular.endothelium	3	60.1	47.7	3.49	1.82	ECM-affiliated proteins	Matrisome-associated	matrisome	Non.matrisome	Non.matrisome	extracellular (non-matrisome)
Connecting.tubule	SDC1	Non.matrisome-Matrisome	APOE	Fibroblast	3	34.2	65.2	1.86	9.6	ECM-affiliated proteins	Matrisome-associated	matrisome	Non.matrisome	Non.matrisome	extracellular (non-matrisome)
Epithelial.progenitor.cell	SDC4	Non.matrisome-Matrisome	APOE	Myofibroblast	3	60.1	50	3.49	4.85	ECM-affiliated proteins	Matrisome-associated	matrisome	Non.matrisome	Non.matrisome	extracellular (non-matrisome)
Type.B.intercalated.cell	SDC4	Non.matrisome-Matrisome	APOE	Peritubular.capillary.endothelium.2	3	67.5	65	2.6	3.02	ECM-affiliated proteins	Matrisome-associated	matrisome	Non.matrisome	Non.matrisome	extracellular (non-matrisome)
Epithelial.progenitor.cell	SDC4	Non.matrisome-Matrisome	APOE	Connecting.tubule	3	60.1	88.6	3.49	26.33	ECM-affiliated proteins	Matrisome-associated	matrisome	Non.matrisome	Non.matrisome	extracellular (non-matrisome)
Transitional.urothelium	SDC1	Non.matrisome-Matrisome	APOE	Proximal.tubule	3	71.1	93.6	4.75	16.12	ECM-affiliated proteins	Matrisome-associated	matrisome	Non.matrisome	Non.matrisome	extracellular (non-matrisome)
Connecting.tubule	SDC4	Non.matrisome-Matrisome	APOE	MNP_b.non_classical.monocyte.derived	3	79.2	70.4	4.17	9.79	ECM-affiliated proteins	Matrisome-associated	matrisome	Non.matrisome	Non.matrisome	extracellular (non-matrisome)
Podocyte	SDC4	Non.matrisome-Matrisome	APOE	Distinct.proximal.tubule.2	3	63.4	90.9	2.53	12.44	ECM-affiliated proteins	Matrisome-associated	matrisome	Non.matrisome	Non.matrisome	extracellular (non-matrisome)
Principal.cell	SDC4	Non.matrisome-Matrisome	APOE	Pelvic.epithelium	3	69.6	40.2	3.25	26.51	ECM-affiliated proteins	Matrisome-associated	matrisome	Non.matrisome	Non.matrisome	extracellular (non-matrisome)
Transitional.urothelium	SDC4	Non.matrisome-Matrisome	APOE	Glomerular.endothelium	3	57.8	47.7	3	1.82	ECM-affiliated proteins	Matrisome-associated	matrisome	Non.matrisome	Non.matrisome	extracellular (non-matrisome)
Epithelial.progenitor.cell	SDC4	Non.matrisome-Matrisome	APOE	Proliferating.Proximal.Tubule	3	60.1	98.2	3.49	22.95	ECM-affiliated proteins	Matrisome-associated	matrisome	Non.matrisome	Non.matrisome	extracellular (non-matrisome)
Epithelial.progenitor.cell	SDC1	Non.matrisome-Matrisome	APOE	MNP_a.classical.monocyte.derived	3	49.8	62.2	3.19	6.93	ECM-affiliated proteins	Matrisome-associated	matrisome	Non.matrisome	Non.matrisome	extracellular (non-matrisome)
Distinct.proximal.tubule.1	SDC4	Non.matrisome-Matrisome	APOE	Glomerular.endothelium	3	66.7	47.7	3.45	1.82	ECM-affiliated proteins	Matrisome-associated	matrisome	Non.matrisome	Non.matrisome	extracellular (non-matrisome)
Epithelial.progenitor.cell	SDC1	Non.matrisome-Matrisome	APOE	Thick.ascending.limb.of.Loop.of.Henle	3	49.8	38.9	3.19	2.32	ECM-affiliated proteins	Matrisome-associated	matrisome	Non.matrisome	Non.matrisome	extracellular (non-matrisome)
Epithelial.progenitor.cell	SDC1	Non.matrisome-Matrisome	APOE	Descending.vasa.recta.endothelium	3	49.8	53.3	3.19	6.65	ECM-affiliated proteins	Matrisome-associated	matrisome	Non.matrisome	Non.matrisome	extracellular (non-matrisome)
Podocyte	SDC4	Non.matrisome-Matrisome	APOE	Myofibroblast	3	63.4	50	2.53	4.85	ECM-affiliated proteins	Matrisome-associated	matrisome	Non.matrisome	Non.matrisome	extracellular (non-matrisome)
Connecting.tubule	SDC1	Non.matrisome-Matrisome	APOE	Peritubular.capillary.endothelium.1	3	34.2	38.3	1.86	1.66	ECM-affiliated proteins	Matrisome-associated	matrisome	Non.matrisome	Non.matrisome	extracellular (non-matrisome)
Principal.cell	SDC1	Non.matrisome-Matrisome	APOE	MNP_b.non_classical.monocyte.derived	3	31.9	70.4	1.36	9.79	ECM-affiliated proteins	Matrisome-associated	matrisome	Non.matrisome	Non.matrisome	extracellular (non-matrisome)
Principal.cell	SDC4	Non.matrisome-Matrisome	APOE	Type.A.intercalated.cell	3	69.6	95.1	3.25	42.82	ECM-affiliated proteins	Matrisome-associated	matrisome	Non.matrisome	Non.matrisome	extracellular (non-matrisome)
Type.B.intercalated.cell	SDC4	Non.matrisome-Matrisome	APOE	Proliferating.Proximal.Tubule	3	67.5	98.2	2.6	22.95	ECM-affiliated proteins	Matrisome-associated	matrisome	Non.matrisome	Non.matrisome	extracellular (non-matrisome)
Principal.cell	SDC1	Non.matrisome-Matrisome	APOE	Type.A.intercalated.cell	3	31.9	95.1	1.36	42.82	ECM-affiliated proteins	Matrisome-associated	matrisome	Non.matrisome	Non.matrisome	extracellular (non-matrisome)
Connecting.tubule	SDC4	Non.matrisome-Matrisome	APOE	Peritubular.capillary.endothelium.1	3	79.2	38.3	4.17	1.66	ECM-affiliated proteins	Matrisome-associated	matrisome	Non.matrisome	Non.matrisome	extracellular (non-matrisome)
Pelvic.epithelium	SDC4	Non.matrisome-Matrisome	APOE	Myofibroblast	3	65.9	50	7.53	4.85	ECM-affiliated proteins	Matrisome-associated	matrisome	Non.matrisome	Non.matrisome	extracellular (non-matrisome)
Type.A.intercalated.cell	SDC4	Non.matrisome-Matrisome	APOE	Pelvic.epithelium	3	58.4	40.2	3.08	26.51	ECM-affiliated proteins	Matrisome-associated	matrisome	Non.matrisome	Non.matrisome	extracellular (non-matrisome)
Transitional.urothelium	SDC4	Non.matrisome-Matrisome	APOE	Plasmacytoid.dendritic.cell	3	57.8	60.9	3	8.29	ECM-affiliated proteins	Matrisome-associated	matrisome	Non.matrisome	Non.matrisome	extracellular (non-matrisome)
Connecting.tubule	SDC4	Non.matrisome-Matrisome	APOE	MNP_d.Tissue.macrophage	3	79.2	48.8	4.17	21.56	ECM-affiliated proteins	Matrisome-associated	matrisome	Non.matrisome	Non.matrisome	extracellular (non-matrisome)
Epithelial.progenitor.cell	SDC1	Non.matrisome-Matrisome	APOE	Ascending.vasa.recta.endothelium	3	49.8	52	3.19	3.76	ECM-affiliated proteins	Matrisome-associated	matrisome	Non.matrisome	Non.matrisome	extracellular (non-matrisome)
Principal.cell	SDC1	Non.matrisome-Matrisome	APOE	Type.B.intercalated.cell	3	31.9	79.8	1.36	13.29	ECM-affiliated proteins	Matrisome-associated	matrisome	Non.matrisome	Non.matrisome	extracellular (non-matrisome)
Transitional.urothelium	SDC4	Non.matrisome-Matrisome	APOE	MNP_b.non_classical.monocyte.derived	3	57.8	70.4	3	9.79	ECM-affiliated proteins	Matrisome-associated	matrisome	Non.matrisome	Non.matrisome	extracellular (non-matrisome)
Principal.cell	SDC1	Non.matrisome-Matrisome	APOE	Mast.cell	3	31.9	52.6	1.36	17.15	ECM-affiliated proteins	Matrisome-associated	matrisome	Non.matrisome	Non.matrisome	extracellular (non-matrisome)
Type.A.intercalated.cell	SDC4	Non.matrisome-Matrisome	APOE	Epithelial.progenitor.cell	3	58.4	70.4	3.08	23.82	ECM-affiliated proteins	Matrisome-associated	matrisome	Non.matrisome	Non.matrisome	extracellular (non-matrisome)
Transitional.urothelium	SDC4	Non.matrisome-Matrisome	APOE	Myofibroblast	3	57.8	50	3	4.85	ECM-affiliated proteins	Matrisome-associated	matrisome	Non.matrisome	Non.matrisome	extracellular (non-matrisome)
Epithelial.progenitor.cell	SDC1	Non.matrisome-Matrisome	APOE	Proximal.tubule	3	49.8	93.6	3.19	16.12	ECM-affiliated proteins	Matrisome-associated	matrisome	Non.matrisome	Non.matrisome	extracellular (non-matrisome)
Pelvic.epithelium	SDC1	Non.matrisome-Matrisome	APOE	Pelvic.epithelium	3	76.5	40.2	7.22	26.51	ECM-affiliated proteins	Matrisome-associated	matrisome	Non.matrisome	Non.matrisome	extracellular (non-matrisome)
Type.B.intercalated.cell	SDC4	Non.matrisome-Matrisome	APOE	Pelvic.epithelium	3	67.5	40.2	2.6	26.51	ECM-affiliated proteins	Matrisome-associated	matrisome	Non.matrisome	Non.matrisome	extracellular (non-matrisome)
Pelvic.epithelium	SDC1	Non.matrisome-Matrisome	APOE	MNP_b.non_classical.monocyte.derived	3	76.5	70.4	7.22	9.79	ECM-affiliated proteins	Matrisome-associated	matrisome	Non.matrisome	Non.matrisome	extracellular (non-matrisome)
Transitional.urothelium	SDC4	Non.matrisome-Matrisome	APOE	Distinct.proximal.tubule.1	3	57.8	76.7	3	5.09	ECM-affiliated proteins	Matrisome-associated	matrisome	Non.matrisome	Non.matrisome	extracellular (non-matrisome)
Principal.cell	SDC1	Non.matrisome-Matrisome	APOE	Proximal.tubule	3	31.9	93.6	1.36	16.12	ECM-affiliated proteins	Matrisome-associated	matrisome	Non.matrisome	Non.matrisome	extracellular (non-matrisome)
Transitional.urothelium	SDC1	Non.matrisome-Matrisome	APOE	Plasmacytoid.dendritic.cell	3	71.1	60.9	4.75	8.29	ECM-affiliated proteins	Matrisome-associated	matrisome	Non.matrisome	Non.matrisome	extracellular (non-matrisome)
Connecting.tubule	SDC1	Non.matrisome-Matrisome	APOE	Glomerular.endothelium	3	34.2	47.7	1.86	1.82	ECM-affiliated proteins	Matrisome-associated	matrisome	Non.matrisome	Non.matrisome	extracellular (non-matrisome)
Principal.cell	SDC1	Non.matrisome-Matrisome	APOE	Peritubular.capillary.endothelium.1	3	31.9	38.3	1.36	1.66	ECM-affiliated proteins	Matrisome-associated	matrisome	Non.matrisome	Non.matrisome	extracellular (non-matrisome)
Type.B.intercalated.cell	SDC4	Non.matrisome-Matrisome	APOE	NKT.cell	3	67.5	52.2	2.6	5.43	ECM-affiliated proteins	Matrisome-associated	matrisome	Non.matrisome	Non.matrisome	extracellular (non-matrisome)
Principal.cell	SDC1	Non.matrisome-Matrisome	APOE	Pelvic.epithelium	3	31.9	40.2	1.36	26.51	ECM-affiliated proteins	Matrisome-associated	matrisome	Non.matrisome	Non.matrisome	extracellular (non-matrisome)
Pelvic.epithelium	SDC4	Non.matrisome-Matrisome	APOE	Thick.ascending.limb.of.Loop.of.Henle	3	65.9	38.9	7.53	2.32	ECM-affiliated proteins	Matrisome-associated	matrisome	Non.matrisome	Non.matrisome	extracellular (non-matrisome)
Connecting.tubule	SDC4	Non.matrisome-Matrisome	APOE	Epithelial.progenitor.cell	3	79.2	70.4	4.17	23.82	ECM-affiliated proteins	Matrisome-associated	matrisome	Non.matrisome	Non.matrisome	extracellular (non-matrisome)
Epithelial.progenitor.cell	SDC1	Non.matrisome-Matrisome	APOE	MNP_b.non_classical.monocyte.derived	3	49.8	70.4	3.19	9.79	ECM-affiliated proteins	Matrisome-associated	matrisome	Non.matrisome	Non.matrisome	extracellular (non-matrisome)
Pelvic.epithelium	SDC1	Non.matrisome-Matrisome	APOE	Type.B.intercalated.cell	3	76.5	79.8	7.22	13.29	ECM-affiliated proteins	Matrisome-associated	matrisome	Non.matrisome	Non.matrisome	extracellular (non-matrisome)
Connecting.tubule	SDC4	Non.matrisome-Matrisome	APOE	Pelvic.epithelium	3	79.2	40.2	4.17	26.51	ECM-affiliated proteins	Matrisome-associated	matrisome	Non.matrisome	Non.matrisome	extracellular (non-matrisome)
Epithelial.progenitor.cell	SDC1	Non.matrisome-Matrisome	APOE	NK.cell	3	49.8	52.5	3.19	6	ECM-affiliated proteins	Matrisome-associated	matrisome	Non.matrisome	Non.matrisome	extracellular (non-matrisome)
Epithelial.progenitor.cell	SDC1	Non.matrisome-Matrisome	APOE	Connecting.tubule	3	49.8	88.6	3.19	26.33	ECM-affiliated proteins	Matrisome-associated	matrisome	Non.matrisome	Non.matrisome	extracellular (non-matrisome)
Connecting.tubule	SDC1	Non.matrisome-Matrisome	APOE	Distinct.proximal.tubule.2	3	34.2	90.9	1.86	12.44	ECM-affiliated proteins	Matrisome-associated	matrisome	Non.matrisome	Non.matrisome	extracellular (non-matrisome)
Connecting.tubule	SDC1	Non.matrisome-Matrisome	APOE	Ascending.vasa.recta.endothelium	3	34.2	52	1.86	3.76	ECM-affiliated proteins	Matrisome-associated	matrisome	Non.matrisome	Non.matrisome	extracellular (non-matrisome)
Type.A.intercalated.cell	SDC4	Non.matrisome-Matrisome	APOE	Peritubular.capillary.endothelium.1	3	58.4	38.3	3.08	1.66	ECM-affiliated proteins	Matrisome-associated	matrisome	Non.matrisome	Non.matrisome	extracellular (non-matrisome)
Principal.cell	SDC4	Non.matrisome-Matrisome	APOE	Proliferating.Proximal.Tubule	3	69.6	98.2	3.25	22.95	ECM-affiliated proteins	Matrisome-associated	matrisome	Non.matrisome	Non.matrisome	extracellular (non-matrisome)
Principal.cell	SDC1	Non.matrisome-Matrisome	APOE	Myofibroblast	3	31.9	50	1.36	4.85	ECM-affiliated proteins	Matrisome-associated	matrisome	Non.matrisome	Non.matrisome	extracellular (non-matrisome)
Connecting.tubule	SDC4	Non.matrisome-Matrisome	APOE	NK.cell	3	79.2	52.5	4.17	6	ECM-affiliated proteins	Matrisome-associated	matrisome	Non.matrisome	Non.matrisome	extracellular (non-matrisome)
Transitional.urothelium	SDC1	Non.matrisome-Matrisome	APOE	Epithelial.progenitor.cell	3	71.1	70.4	4.75	23.82	ECM-affiliated proteins	Matrisome-associated	matrisome	Non.matrisome	Non.matrisome	extracellular (non-matrisome)
Pelvic.epithelium	SDC1	Non.matrisome-Matrisome	APOE	Fibroblast	3	76.5	65.2	7.22	9.6	ECM-affiliated proteins	Matrisome-associated	matrisome	Non.matrisome	Non.matrisome	extracellular (non-matrisome)
Epithelial.progenitor.cell	SDC4	Non.matrisome-Matrisome	APOE	Thick.ascending.limb.of.Loop.of.Henle	3	60.1	38.9	3.49	2.32	ECM-affiliated proteins	Matrisome-associated	matrisome	Non.matrisome	Non.matrisome	extracellular (non-matrisome)
Connecting.tubule	SDC1	Non.matrisome-Matrisome	APOE	Type.B.intercalated.cell	3	34.2	79.8	1.86	13.29	ECM-affiliated proteins	Matrisome-associated	matrisome	Non.matrisome	Non.matrisome	extracellular (non-matrisome)
Type.A.intercalated.cell	SDC4	Non.matrisome-Matrisome	APOE	MNP_c.dendritic.cell	3	58.4	77.4	3.08	22.51	ECM-affiliated proteins	Matrisome-associated	matrisome	Non.matrisome	Non.matrisome	extracellular (non-matrisome)
Transitional.urothelium	SDC4	Non.matrisome-Matrisome	APOE	NK.cell	3	57.8	52.5	3	6	ECM-affiliated proteins	Matrisome-associated	matrisome	Non.matrisome	Non.matrisome	extracellular (non-matrisome)
Epithelial.progenitor.cell	SDC4	Non.matrisome-Matrisome	APOE	Proximal.tubule	3	60.1	93.6	3.49	16.12	ECM-affiliated proteins	Matrisome-associated	matrisome	Non.matrisome	Non.matrisome	extracellular (non-matrisome)
Pelvic.epithelium	SDC1	Non.matrisome-Matrisome	APOE	Podocyte	3	76.5	88.6	7.22	16.31	ECM-affiliated proteins	Matrisome-associated	matrisome	Non.matrisome	Non.matrisome	extracellular (non-matrisome)
Connecting.tubule	SDC1	Non.matrisome-Matrisome	APOE	Indistinct.intercalated.cell	3	34.2	62	1.86	3.08	ECM-affiliated proteins	Matrisome-associated	matrisome	Non.matrisome	Non.matrisome	extracellular (non-matrisome)
Transitional.urothelium	SDC4	Non.matrisome-Matrisome	APOE	Thick.ascending.limb.of.Loop.of.Henle	3	57.8	38.9	3	2.32	ECM-affiliated proteins	Matrisome-associated	matrisome	Non.matrisome	Non.matrisome	extracellular (non-matrisome)
Epithelial.progenitor.cell	SDC4	Non.matrisome-Matrisome	APOE	MNP_b.non_classical.monocyte.derived	3	60.1	70.4	3.49	9.79	ECM-affiliated proteins	Matrisome-associated	matrisome	Non.matrisome	Non.matrisome	extracellular (non-matrisome)
Podocyte	SDC4	Non.matrisome-Matrisome	APOE	MNP_c.dendritic.cell	3	63.4	77.4	2.53	22.51	ECM-affiliated proteins	Matrisome-associated	matrisome	Non.matrisome	Non.matrisome	extracellular (non-matrisome)
Distinct.proximal.tubule.1	SDC4	Non.matrisome-Matrisome	APOE	Peritubular.capillary.endothelium.1	3	66.7	38.3	3.45	1.66	ECM-affiliated proteins	Matrisome-associated	matrisome	Non.matrisome	Non.matrisome	extracellular (non-matrisome)
Connecting.tubule	SDC4	Non.matrisome-Matrisome	APOE	Principal.cell	3	79.2	56.5	4.17	4.1	ECM-affiliated proteins	Matrisome-associated	matrisome	Non.matrisome	Non.matrisome	extracellular (non-matrisome)
Podocyte	SDC4	Non.matrisome-Matrisome	APOE	Peritubular.capillary.endothelium.1	3	63.4	38.3	2.53	1.66	ECM-affiliated proteins	Matrisome-associated	matrisome	Non.matrisome	Non.matrisome	extracellular (non-matrisome)
Epithelial.progenitor.cell	SDC1	Non.matrisome-Matrisome	APOE	Glomerular.endothelium	3	49.8	47.7	3.19	1.82	ECM-affiliated proteins	Matrisome-associated	matrisome	Non.matrisome	Non.matrisome	extracellular (non-matrisome)
Principal.cell	SDC4	Non.matrisome-Matrisome	APOE	MNP_c.dendritic.cell	3	69.6	77.4	3.25	22.51	ECM-affiliated proteins	Matrisome-associated	matrisome	Non.matrisome	Non.matrisome	extracellular (non-matrisome)
Transitional.urothelium	SDC4	Non.matrisome-Matrisome	APOE	NKT.cell	3	57.8	52.2	3	5.43	ECM-affiliated proteins	Matrisome-associated	matrisome	Non.matrisome	Non.matrisome	extracellular (non-matrisome)
Pelvic.epithelium	SDC1	Non.matrisome-Matrisome	APOE	Indistinct.intercalated.cell	3	76.5	62	7.22	3.08	ECM-affiliated proteins	Matrisome-associated	matrisome	Non.matrisome	Non.matrisome	extracellular (non-matrisome)
Epithelial.progenitor.cell	SDC4	Non.matrisome-Matrisome	APOE	Peritubular.capillary.endothelium.1	3	60.1	38.3	3.49	1.66	ECM-affiliated proteins	Matrisome-associated	matrisome	Non.matrisome	Non.matrisome	extracellular (non-matrisome)
Pelvic.epithelium	SDC4	Non.matrisome-Matrisome	APOE	Mast.cell	3	65.9	52.6	7.53	17.15	ECM-affiliated proteins	Matrisome-associated	matrisome	Non.matrisome	Non.matrisome	extracellular (non-matrisome)
Transitional.urothelium	SDC1	Non.matrisome-Matrisome	APOE	Podocyte	3	71.1	88.6	4.75	16.31	ECM-affiliated proteins	Matrisome-associated	matrisome	Non.matrisome	Non.matrisome	extracellular (non-matrisome)
Transitional.urothelium	SDC4	Non.matrisome-Matrisome	APOE	Proliferating.Proximal.Tubule	3	57.8	98.2	3	22.95	ECM-affiliated proteins	Matrisome-associated	matrisome	Non.matrisome	Non.matrisome	extracellular (non-matrisome)
Type.A.intercalated.cell	SDC4	Non.matrisome-Matrisome	APOE	Proximal.tubule	3	58.4	93.6	3.08	16.12	ECM-affiliated proteins	Matrisome-associated	matrisome	Non.matrisome	Non.matrisome	extracellular (non-matrisome)
Principal.cell	SDC1	Non.matrisome-Matrisome	APOE	Glomerular.endothelium	3	31.9	47.7	1.36	1.82	ECM-affiliated proteins	Matrisome-associated	matrisome	Non.matrisome	Non.matrisome	extracellular (non-matrisome)
Podocyte	SDC4	Non.matrisome-Matrisome	APOE	Plasmacytoid.dendritic.cell	3	63.4	60.9	2.53	8.29	ECM-affiliated proteins	Matrisome-associated	matrisome	Non.matrisome	Non.matrisome	extracellular (non-matrisome)
Transitional.urothelium	SDC1	Non.matrisome-Matrisome	APOE	Descending.vasa.recta.endothelium	3	71.1	53.3	4.75	6.65	ECM-affiliated proteins	Matrisome-associated	matrisome	Non.matrisome	Non.matrisome	extracellular (non-matrisome)
Type.A.intercalated.cell	SDC4	Non.matrisome-Matrisome	APOE	MNP_d.Tissue.macrophage	3	58.4	48.8	3.08	21.56	ECM-affiliated proteins	Matrisome-associated	matrisome	Non.matrisome	Non.matrisome	extracellular (non-matrisome)
Transitional.urothelium	SDC4	Non.matrisome-Matrisome	APOE	MNP_c.dendritic.cell	3	57.8	77.4	3	22.51	ECM-affiliated proteins	Matrisome-associated	matrisome	Non.matrisome	Non.matrisome	extracellular (non-matrisome)
Connecting.tubule	SDC4	Non.matrisome-Matrisome	APOE	Connecting.tubule	3	79.2	88.6	4.17	26.33	ECM-affiliated proteins	Matrisome-associated	matrisome	Non.matrisome	Non.matrisome	extracellular (non-matrisome)
Principal.cell	SDC4	Non.matrisome-Matrisome	APOE	Glomerular.endothelium	3	69.6	47.7	3.25	1.82	ECM-affiliated proteins	Matrisome-associated	matrisome	Non.matrisome	Non.matrisome	extracellular (non-matrisome)
Transitional.urothelium	SDC4	Non.matrisome-Matrisome	APOE	Proximal.tubule	3	57.8	93.6	3	16.12	ECM-affiliated proteins	Matrisome-associated	matrisome	Non.matrisome	Non.matrisome	extracellular (non-matrisome)
Connecting.tubule	SDC4	Non.matrisome-Matrisome	APOE	Indistinct.intercalated.cell	3	79.2	62	4.17	3.08	ECM-affiliated proteins	Matrisome-associated	matrisome	Non.matrisome	Non.matrisome	extracellular (non-matrisome)
Principal.cell	SDC4	Non.matrisome-Matrisome	APOE	Connecting.tubule	3	69.6	88.6	3.25	26.33	ECM-affiliated proteins	Matrisome-associated	matrisome	Non.matrisome	Non.matrisome	extracellular (non-matrisome)
Pelvic.epithelium	SDC4	Non.matrisome-Matrisome	APOE	Proximal.tubule	3	65.9	93.6	7.53	16.12	ECM-affiliated proteins	Matrisome-associated	matrisome	Non.matrisome	Non.matrisome	extracellular (non-matrisome)
Type.B.intercalated.cell	SDC4	Non.matrisome-Matrisome	APOE	Ascending.vasa.recta.endothelium	3	67.5	52	2.6	3.76	ECM-affiliated proteins	Matrisome-associated	matrisome	Non.matrisome	Non.matrisome	extracellular (non-matrisome)
Type.A.intercalated.cell	SDC4	Non.matrisome-Matrisome	APOE	Podocyte	3	58.4	88.6	3.08	16.31	ECM-affiliated proteins	Matrisome-associated	matrisome	Non.matrisome	Non.matrisome	extracellular (non-matrisome)
Principal.cell	SDC4	Non.matrisome-Matrisome	APOE	NKT.cell	3	69.6	52.2	3.25	5.43	ECM-affiliated proteins	Matrisome-associated	matrisome	Non.matrisome	Non.matrisome	extracellular (non-matrisome)
Principal.cell	SDC4	Non.matrisome-Matrisome	APOE	Distinct.proximal.tubule.2	3	69.6	90.9	3.25	12.44	ECM-affiliated proteins	Matrisome-associated	matrisome	Non.matrisome	Non.matrisome	extracellular (non-matrisome)
Epithelial.progenitor.cell	SDC4	Non.matrisome-Matrisome	APOE	MNP_c.dendritic.cell	3	60.1	77.4	3.49	22.51	ECM-affiliated proteins	Matrisome-associated	matrisome	Non.matrisome	Non.matrisome	extracellular (non-matrisome)
Podocyte	SDC4	Non.matrisome-Matrisome	APOE	Thick.ascending.limb.of.Loop.of.Henle	3	63.4	38.9	2.53	2.32	ECM-affiliated proteins	Matrisome-associated	matrisome	Non.matrisome	Non.matrisome	extracellular (non-matrisome)
Transitional.urothelium	SDC1	Non.matrisome-Matrisome	APOE	Thick.ascending.limb.of.Loop.of.Henle	3	71.1	38.9	4.75	2.32	ECM-affiliated proteins	Matrisome-associated	matrisome	Non.matrisome	Non.matrisome	extracellular (non-matrisome)
Distinct.proximal.tubule.1	SDC4	Non.matrisome-Matrisome	APOE	Plasmacytoid.dendritic.cell	3	66.7	60.9	3.45	8.29	ECM-affiliated proteins	Matrisome-associated	matrisome	Non.matrisome	Non.matrisome	extracellular (non-matrisome)
Connecting.tubule	SDC4	Non.matrisome-Matrisome	APOE	Fibroblast	3	79.2	65.2	4.17	9.6	ECM-affiliated proteins	Matrisome-associated	matrisome	Non.matrisome	Non.matrisome	extracellular (non-matrisome)
Epithelial.progenitor.cell	SDC1	Non.matrisome-Matrisome	APOE	Epithelial.progenitor.cell	3	49.8	70.4	3.19	23.82	ECM-affiliated proteins	Matrisome-associated	matrisome	Non.matrisome	Non.matrisome	extracellular (non-matrisome)
Pelvic.epithelium	SDC4	Non.matrisome-Matrisome	APOE	NKT.cell	3	65.9	52.2	7.53	5.43	ECM-affiliated proteins	Matrisome-associated	matrisome	Non.matrisome	Non.matrisome	extracellular (non-matrisome)
Pelvic.epithelium	SDC4	Non.matrisome-Matrisome	APOE	MNP_a.classical.monocyte.derived	3	65.9	62.2	7.53	6.93	ECM-affiliated proteins	Matrisome-associated	matrisome	Non.matrisome	Non.matrisome	extracellular (non-matrisome)
Type.A.intercalated.cell	SDC4	Non.matrisome-Matrisome	APOE	Type.A.intercalated.cell	3	58.4	95.1	3.08	42.82	ECM-affiliated proteins	Matrisome-associated	matrisome	Non.matrisome	Non.matrisome	extracellular (non-matrisome)
Type.A.intercalated.cell	SDC4	Non.matrisome-Matrisome	APOE	Plasmacytoid.dendritic.cell	3	58.4	60.9	3.08	8.29	ECM-affiliated proteins	Matrisome-associated	matrisome	Non.matrisome	Non.matrisome	extracellular (non-matrisome)
Podocyte	SDC4	Non.matrisome-Matrisome	APOE	MNP_b.non_classical.monocyte.derived	3	63.4	70.4	2.53	9.79	ECM-affiliated proteins	Matrisome-associated	matrisome	Non.matrisome	Non.matrisome	extracellular (non-matrisome)
Type.A.intercalated.cell	SDC4	Non.matrisome-Matrisome	APOE	Peritubular.capillary.endothelium.2	3	58.4	65	3.08	3.02	ECM-affiliated proteins	Matrisome-associated	matrisome	Non.matrisome	Non.matrisome	extracellular (non-matrisome)
Connecting.tubule	SDC4	Non.matrisome-Matrisome	APOE	Plasmacytoid.dendritic.cell	3	79.2	60.9	4.17	8.29	ECM-affiliated proteins	Matrisome-associated	matrisome	Non.matrisome	Non.matrisome	extracellular (non-matrisome)
Epithelial.progenitor.cell	SDC4	Non.matrisome-Matrisome	APOE	Type.B.intercalated.cell	3	60.1	79.8	3.49	13.29	ECM-affiliated proteins	Matrisome-associated	matrisome	Non.matrisome	Non.matrisome	extracellular (non-matrisome)
Pelvic.epithelium	SDC1	Non.matrisome-Matrisome	APOE	Connecting.tubule	3	76.5	88.6	7.22	26.33	ECM-affiliated proteins	Matrisome-associated	matrisome	Non.matrisome	Non.matrisome	extracellular (non-matrisome)
Connecting.tubule	SDC1	Non.matrisome-Matrisome	APOE	Thick.ascending.limb.of.Loop.of.Henle	3	34.2	38.9	1.86	2.32	ECM-affiliated proteins	Matrisome-associated	matrisome	Non.matrisome	Non.matrisome	extracellular (non-matrisome)
Pelvic.epithelium	SDC1	Non.matrisome-Matrisome	APOE	NK.cell	3	76.5	52.5	7.22	6	ECM-affiliated proteins	Matrisome-associated	matrisome	Non.matrisome	Non.matrisome	extracellular (non-matrisome)
Principal.cell	SDC1	Non.matrisome-Matrisome	APOE	Thick.ascending.limb.of.Loop.of.Henle	3	31.9	38.9	1.36	2.32	ECM-affiliated proteins	Matrisome-associated	matrisome	Non.matrisome	Non.matrisome	extracellular (non-matrisome)
Pelvic.epithelium	SDC4	Non.matrisome-Matrisome	APOE	Podocyte	3	65.9	88.6	7.53	16.31	ECM-affiliated proteins	Matrisome-associated	matrisome	Non.matrisome	Non.matrisome	extracellular (non-matrisome)
Pelvic.epithelium	SDC4	Non.matrisome-Matrisome	APOE	Distinct.proximal.tubule.2	3	65.9	90.9	7.53	12.44	ECM-affiliated proteins	Matrisome-associated	matrisome	Non.matrisome	Non.matrisome	extracellular (non-matrisome)
Type.B.intercalated.cell	SDC4	Non.matrisome-Matrisome	APOE	MNP_a.classical.monocyte.derived	3	67.5	62.2	2.6	6.93	ECM-affiliated proteins	Matrisome-associated	matrisome	Non.matrisome	Non.matrisome	extracellular (non-matrisome)
Connecting.tubule	SDC1	Non.matrisome-Matrisome	APOE	Distinct.proximal.tubule.1	3	34.2	76.7	1.86	5.09	ECM-affiliated proteins	Matrisome-associated	matrisome	Non.matrisome	Non.matrisome	extracellular (non-matrisome)
Distinct.proximal.tubule.1	SDC4	Non.matrisome-Matrisome	APOE	Distinct.proximal.tubule.2	3	66.7	90.9	3.45	12.44	ECM-affiliated proteins	Matrisome-associated	matrisome	Non.matrisome	Non.matrisome	extracellular (non-matrisome)
Transitional.urothelium	SDC1	Non.matrisome-Matrisome	APOE	MNP_a.classical.monocyte.derived	3	71.1	62.2	4.75	6.93	ECM-affiliated proteins	Matrisome-associated	matrisome	Non.matrisome	Non.matrisome	extracellular (non-matrisome)
Epithelial.progenitor.cell	SDC1	Non.matrisome-Matrisome	APOE	Indistinct.intercalated.cell	3	49.8	62	3.19	3.08	ECM-affiliated proteins	Matrisome-associated	matrisome	Non.matrisome	Non.matrisome	extracellular (non-matrisome)
Principal.cell	SDC4	Non.matrisome-Matrisome	APOE	Indistinct.intercalated.cell	3	69.6	62	3.25	3.08	ECM-affiliated proteins	Matrisome-associated	matrisome	Non.matrisome	Non.matrisome	extracellular (non-matrisome)
Pelvic.epithelium	SDC4	Non.matrisome-Matrisome	APOE	Descending.vasa.recta.endothelium	3	65.9	53.3	7.53	6.65	ECM-affiliated proteins	Matrisome-associated	matrisome	Non.matrisome	Non.matrisome	extracellular (non-matrisome)
Epithelial.progenitor.cell	SDC1	Non.matrisome-Matrisome	APOE	Distinct.proximal.tubule.2	3	49.8	90.9	3.19	12.44	ECM-affiliated proteins	Matrisome-associated	matrisome	Non.matrisome	Non.matrisome	extracellular (non-matrisome)
Connecting.tubule	SDC4	Non.matrisome-Matrisome	APOE	Descending.vasa.recta.endothelium	3	79.2	53.3	4.17	6.65	ECM-affiliated proteins	Matrisome-associated	matrisome	Non.matrisome	Non.matrisome	extracellular (non-matrisome)
Transitional.urothelium	SDC4	Non.matrisome-Matrisome	APOE	Connecting.tubule	3	57.8	88.6	3	26.33	ECM-affiliated proteins	Matrisome-associated	matrisome	Non.matrisome	Non.matrisome	extracellular (non-matrisome)
Pelvic.epithelium	SDC1	Non.matrisome-Matrisome	APOE	MNP_d.Tissue.macrophage	3	76.5	48.8	7.22	21.56	ECM-affiliated proteins	Matrisome-associated	matrisome	Non.matrisome	Non.matrisome	extracellular (non-matrisome)
Principal.cell	SDC4	Non.matrisome-Matrisome	APOE	Podocyte	3	69.6	88.6	3.25	16.31	ECM-affiliated proteins	Matrisome-associated	matrisome	Non.matrisome	Non.matrisome	extracellular (non-matrisome)
Type.B.intercalated.cell	SDC4	Non.matrisome-Matrisome	APOE	Podocyte	3	67.5	88.6	2.6	16.31	ECM-affiliated proteins	Matrisome-associated	matrisome	Non.matrisome	Non.matrisome	extracellular (non-matrisome)
Epithelial.progenitor.cell	SDC4	Non.matrisome-Matrisome	APOE	Principal.cell	3	60.1	56.5	3.49	4.1	ECM-affiliated proteins	Matrisome-associated	matrisome	Non.matrisome	Non.matrisome	extracellular (non-matrisome)
Transitional.urothelium	SDC1	Non.matrisome-Matrisome	APOE	Glomerular.endothelium	3	71.1	47.7	4.75	1.82	ECM-affiliated proteins	Matrisome-associated	matrisome	Non.matrisome	Non.matrisome	extracellular (non-matrisome)
Transitional.urothelium	SDC1	Non.matrisome-Matrisome	APOE	Type.B.intercalated.cell	3	71.1	79.8	4.75	13.29	ECM-affiliated proteins	Matrisome-associated	matrisome	Non.matrisome	Non.matrisome	extracellular (non-matrisome)
Distinct.proximal.tubule.1	SDC4	Non.matrisome-Matrisome	APOE	Neutrophil	3	66.7	30	3.45	3.78	ECM-affiliated proteins	Matrisome-associated	matrisome	Non.matrisome	Non.matrisome	extracellular (non-matrisome)
Principal.cell	SDC4	Non.matrisome-Matrisome	APOE	Peritubular.capillary.endothelium.2	3	69.6	65	3.25	3.02	ECM-affiliated proteins	Matrisome-associated	matrisome	Non.matrisome	Non.matrisome	extracellular (non-matrisome)
Type.A.intercalated.cell	SDC4	Non.matrisome-Matrisome	APOE	Descending.vasa.recta.endothelium	3	58.4	53.3	3.08	6.65	ECM-affiliated proteins	Matrisome-associated	matrisome	Non.matrisome	Non.matrisome	extracellular (non-matrisome)
Principal.cell	SDC1	Non.matrisome-Matrisome	APOE	Principal.cell	3	31.9	56.5	1.36	4.1	ECM-affiliated proteins	Matrisome-associated	matrisome	Non.matrisome	Non.matrisome	extracellular (non-matrisome)
Transitional.urothelium	SDC1	Non.matrisome-Matrisome	APOE	Distinct.proximal.tubule.2	3	71.1	90.9	4.75	12.44	ECM-affiliated proteins	Matrisome-associated	matrisome	Non.matrisome	Non.matrisome	extracellular (non-matrisome)
Type.A.intercalated.cell	SDC4	Non.matrisome-Matrisome	APOE	Fibroblast	3	58.4	65.2	3.08	9.6	ECM-affiliated proteins	Matrisome-associated	matrisome	Non.matrisome	Non.matrisome	extracellular (non-matrisome)
Pelvic.epithelium	SDC4	Non.matrisome-Matrisome	APOE	Connecting.tubule	3	65.9	88.6	7.53	26.33	ECM-affiliated proteins	Matrisome-associated	matrisome	Non.matrisome	Non.matrisome	extracellular (non-matrisome)
Connecting.tubule	SDC4	Non.matrisome-Matrisome	APOE	Distinct.proximal.tubule.1	3	79.2	76.7	4.17	5.09	ECM-affiliated proteins	Matrisome-associated	matrisome	Non.matrisome	Non.matrisome	extracellular (non-matrisome)
Epithelial.progenitor.cell	SDC1	Non.matrisome-Matrisome	APOE	NKT.cell	3	49.8	52.2	3.19	5.43	ECM-affiliated proteins	Matrisome-associated	matrisome	Non.matrisome	Non.matrisome	extracellular (non-matrisome)
Type.B.intercalated.cell	SDC4	Non.matrisome-Matrisome	APOE	Myofibroblast	3	67.5	50	2.6	4.85	ECM-affiliated proteins	Matrisome-associated	matrisome	Non.matrisome	Non.matrisome	extracellular (non-matrisome)
Podocyte	SDC4	Non.matrisome-Matrisome	APOE	Fibroblast	3	63.4	65.2	2.53	9.6	ECM-affiliated proteins	Matrisome-associated	matrisome	Non.matrisome	Non.matrisome	extracellular (non-matrisome)
Podocyte	SDC4	Non.matrisome-Matrisome	APOE	MNP_d.Tissue.macrophage	3	63.4	48.8	2.53	21.56	ECM-affiliated proteins	Matrisome-associated	matrisome	Non.matrisome	Non.matrisome	extracellular (non-matrisome)
Pelvic.epithelium	SDC1	Non.matrisome-Matrisome	APOE	Peritubular.capillary.endothelium.1	3	76.5	38.3	7.22	1.66	ECM-affiliated proteins	Matrisome-associated	matrisome	Non.matrisome	Non.matrisome	extracellular (non-matrisome)
Type.B.intercalated.cell	SDC4	Non.matrisome-Matrisome	APOE	Distinct.proximal.tubule.1	3	67.5	76.7	2.6	5.09	ECM-affiliated proteins	Matrisome-associated	matrisome	Non.matrisome	Non.matrisome	extracellular (non-matrisome)
Epithelial.progenitor.cell	SDC4	Non.matrisome-Matrisome	APOE	Fibroblast	3	60.1	65.2	3.49	9.6	ECM-affiliated proteins	Matrisome-associated	matrisome	Non.matrisome	Non.matrisome	extracellular (non-matrisome)
Connecting.tubule	SDC1	Non.matrisome-Matrisome	APOE	Proliferating.Proximal.Tubule	3	34.2	98.2	1.86	22.95	ECM-affiliated proteins	Matrisome-associated	matrisome	Non.matrisome	Non.matrisome	extracellular (non-matrisome)
Principal.cell	SDC1	Non.matrisome-Matrisome	APOE	Ascending.vasa.recta.endothelium	3	31.9	52	1.36	3.76	ECM-affiliated proteins	Matrisome-associated	matrisome	Non.matrisome	Non.matrisome	extracellular (non-matrisome)
Pelvic.epithelium	SDC1	Non.matrisome-Matrisome	APOE	Neutrophil	3	76.5	30	7.22	3.78	ECM-affiliated proteins	Matrisome-associated	matrisome	Non.matrisome	Non.matrisome	extracellular (non-matrisome)
Connecting.tubule	SDC1	Non.matrisome-Matrisome	APOE	MNP_a.classical.monocyte.derived	3	34.2	62.2	1.86	6.93	ECM-affiliated proteins	Matrisome-associated	matrisome	Non.matrisome	Non.matrisome	extracellular (non-matrisome)
Type.B.intercalated.cell	SDC4	Non.matrisome-Matrisome	APOE	MNP_c.dendritic.cell	3	67.5	77.4	2.6	22.51	ECM-affiliated proteins	Matrisome-associated	matrisome	Non.matrisome	Non.matrisome	extracellular (non-matrisome)
Pelvic.epithelium	SDC1	Non.matrisome-Matrisome	APOE	Principal.cell	3	76.5	56.5	7.22	4.1	ECM-affiliated proteins	Matrisome-associated	matrisome	Non.matrisome	Non.matrisome	extracellular (non-matrisome)
Transitional.urothelium	SDC4	Non.matrisome-Matrisome	APOE	Peritubular.capillary.endothelium.1	3	57.8	38.3	3	1.66	ECM-affiliated proteins	Matrisome-associated	matrisome	Non.matrisome	Non.matrisome	extracellular (non-matrisome)
Type.B.intercalated.cell	SDC4	Non.matrisome-Matrisome	APOE	Principal.cell	3	67.5	56.5	2.6	4.1	ECM-affiliated proteins	Matrisome-associated	matrisome	Non.matrisome	Non.matrisome	extracellular (non-matrisome)
Pelvic.epithelium	SDC1	Non.matrisome-Matrisome	APOE	Myofibroblast	3	76.5	50	7.22	4.85	ECM-affiliated proteins	Matrisome-associated	matrisome	Non.matrisome	Non.matrisome	extracellular (non-matrisome)
Connecting.tubule	SDC1	Non.matrisome-Matrisome	APOE	Plasmacytoid.dendritic.cell	3	34.2	60.9	1.86	8.29	ECM-affiliated proteins	Matrisome-associated	matrisome	Non.matrisome	Non.matrisome	extracellular (non-matrisome)
Epithelial.progenitor.cell	SDC4	Non.matrisome-Matrisome	APOE	Podocyte	3	60.1	88.6	3.49	16.31	ECM-affiliated proteins	Matrisome-associated	matrisome	Non.matrisome	Non.matrisome	extracellular (non-matrisome)
Type.B.intercalated.cell	SDC4	Non.matrisome-Matrisome	APOE	Type.B.intercalated.cell	3	67.5	79.8	2.6	13.29	ECM-affiliated proteins	Matrisome-associated	matrisome	Non.matrisome	Non.matrisome	extracellular (non-matrisome)
Principal.cell	SDC4	Non.matrisome-Matrisome	APOE	Plasmacytoid.dendritic.cell	3	69.6	60.9	3.25	8.29	ECM-affiliated proteins	Matrisome-associated	matrisome	Non.matrisome	Non.matrisome	extracellular (non-matrisome)
Pelvic.epithelium	SDC1	Non.matrisome-Matrisome	APOE	Epithelial.progenitor.cell	3	76.5	70.4	7.22	23.82	ECM-affiliated proteins	Matrisome-associated	matrisome	Non.matrisome	Non.matrisome	extracellular (non-matrisome)
Principal.cell	SDC1	Non.matrisome-Matrisome	APOE	MNP_c.dendritic.cell	3	31.9	77.4	1.36	22.51	ECM-affiliated proteins	Matrisome-associated	matrisome	Non.matrisome	Non.matrisome	extracellular (non-matrisome)
Principal.cell	SDC4	Non.matrisome-Matrisome	APOE	Myofibroblast	3	69.6	50	3.25	4.85	ECM-affiliated proteins	Matrisome-associated	matrisome	Non.matrisome	Non.matrisome	extracellular (non-matrisome)
Pelvic.epithelium	SDC4	Non.matrisome-Matrisome	APOE	Indistinct.intercalated.cell	3	65.9	62	7.53	3.08	ECM-affiliated proteins	Matrisome-associated	matrisome	Non.matrisome	Non.matrisome	extracellular (non-matrisome)
Pelvic.epithelium	SDC4	Non.matrisome-Matrisome	APOE	Fibroblast	3	65.9	65.2	7.53	9.6	ECM-affiliated proteins	Matrisome-associated	matrisome	Non.matrisome	Non.matrisome	extracellular (non-matrisome)
Epithelial.progenitor.cell	SDC4	Non.matrisome-Matrisome	APOE	Epithelial.progenitor.cell	3	60.1	70.4	3.49	23.82	ECM-affiliated proteins	Matrisome-associated	matrisome	Non.matrisome	Non.matrisome	extracellular (non-matrisome)
Distinct.proximal.tubule.1	SDC4	Non.matrisome-Matrisome	APOE	Epithelial.progenitor.cell	3	66.7	70.4	3.45	23.82	ECM-affiliated proteins	Matrisome-associated	matrisome	Non.matrisome	Non.matrisome	extracellular (non-matrisome)
Pelvic.epithelium	SDC1	Non.matrisome-Matrisome	APOE	Plasmacytoid.dendritic.cell	3	76.5	60.9	7.22	8.29	ECM-affiliated proteins	Matrisome-associated	matrisome	Non.matrisome	Non.matrisome	extracellular (non-matrisome)
Principal.cell	SDC1	Non.matrisome-Matrisome	APOE	Peritubular.capillary.endothelium.2	3	31.9	65	1.36	3.02	ECM-affiliated proteins	Matrisome-associated	matrisome	Non.matrisome	Non.matrisome	extracellular (non-matrisome)
Type.A.intercalated.cell	SDC4	Non.matrisome-Matrisome	APOE	Myofibroblast	3	58.4	50	3.08	4.85	ECM-affiliated proteins	Matrisome-associated	matrisome	Non.matrisome	Non.matrisome	extracellular (non-matrisome)
Type.B.intercalated.cell	SDC4	Non.matrisome-Matrisome	APOE	Proximal.tubule	3	67.5	93.6	2.6	16.12	ECM-affiliated proteins	Matrisome-associated	matrisome	Non.matrisome	Non.matrisome	extracellular (non-matrisome)
Type.B.intercalated.cell	SDC4	Non.matrisome-Matrisome	APOE	Epithelial.progenitor.cell	3	67.5	70.4	2.6	23.82	ECM-affiliated proteins	Matrisome-associated	matrisome	Non.matrisome	Non.matrisome	extracellular (non-matrisome)
Type.A.intercalated.cell	SDC4	Non.matrisome-Matrisome	APOE	Proliferating.Proximal.Tubule	3	58.4	98.2	3.08	22.95	ECM-affiliated proteins	Matrisome-associated	matrisome	Non.matrisome	Non.matrisome	extracellular (non-matrisome)
Connecting.tubule	SDC4	Non.matrisome-Matrisome	APOE	MNP_c.dendritic.cell	3	79.2	77.4	4.17	22.51	ECM-affiliated proteins	Matrisome-associated	matrisome	Non.matrisome	Non.matrisome	extracellular (non-matrisome)
Type.A.intercalated.cell	SDC4	Non.matrisome-Matrisome	APOE	Ascending.vasa.recta.endothelium	3	58.4	52	3.08	3.76	ECM-affiliated proteins	Matrisome-associated	matrisome	Non.matrisome	Non.matrisome	extracellular (non-matrisome)
Distinct.proximal.tubule.1	SDC4	Non.matrisome-Matrisome	APOE	MNP_d.Tissue.macrophage	3	66.7	48.8	3.45	21.56	ECM-affiliated proteins	Matrisome-associated	matrisome	Non.matrisome	Non.matrisome	extracellular (non-matrisome)
Podocyte	SDC4	Non.matrisome-Matrisome	APOE	MNP_a.classical.monocyte.derived	3	63.4	62.2	2.53	6.93	ECM-affiliated proteins	Matrisome-associated	matrisome	Non.matrisome	Non.matrisome	extracellular (non-matrisome)
Connecting.tubule	SDC1	Non.matrisome-Matrisome	APOE	NK.cell	3	34.2	52.5	1.86	6	ECM-affiliated proteins	Matrisome-associated	matrisome	Non.matrisome	Non.matrisome	extracellular (non-matrisome)
Type.A.intercalated.cell	SDC4	Non.matrisome-Matrisome	APOE	Principal.cell	3	58.4	56.5	3.08	4.1	ECM-affiliated proteins	Matrisome-associated	matrisome	Non.matrisome	Non.matrisome	extracellular (non-matrisome)
Connecting.tubule	SDC4	Non.matrisome-Matrisome	APOE	Proliferating.Proximal.Tubule	3	79.2	98.2	4.17	22.95	ECM-affiliated proteins	Matrisome-associated	matrisome	Non.matrisome	Non.matrisome	extracellular (non-matrisome)
Transitional.urothelium	SDC4	Non.matrisome-Matrisome	APOE	Pelvic.epithelium	3	57.8	40.2	3	26.51	ECM-affiliated proteins	Matrisome-associated	matrisome	Non.matrisome	Non.matrisome	extracellular (non-matrisome)
Distinct.proximal.tubule.1	SDC4	Non.matrisome-Matrisome	APOE	Descending.vasa.recta.endothelium	3	66.7	53.3	3.45	6.65	ECM-affiliated proteins	Matrisome-associated	matrisome	Non.matrisome	Non.matrisome	extracellular (non-matrisome)
Connecting.tubule	SDC1	Non.matrisome-Matrisome	APOE	Type.A.intercalated.cell	3	34.2	95.1	1.86	42.82	ECM-affiliated proteins	Matrisome-associated	matrisome	Non.matrisome	Non.matrisome	extracellular (non-matrisome)
Epithelial.progenitor.cell	SDC1	Non.matrisome-Matrisome	APOE	Pelvic.epithelium	3	49.8	40.2	3.19	26.51	ECM-affiliated proteins	Matrisome-associated	matrisome	Non.matrisome	Non.matrisome	extracellular (non-matrisome)
Epithelial.progenitor.cell	SDC4	Non.matrisome-Matrisome	APOE	Descending.vasa.recta.endothelium	3	60.1	53.3	3.49	6.65	ECM-affiliated proteins	Matrisome-associated	matrisome	Non.matrisome	Non.matrisome	extracellular (non-matrisome)
Pelvic.epithelium	SDC4	Non.matrisome-Matrisome	APOE	Peritubular.capillary.endothelium.1	3	65.9	38.3	7.53	1.66	ECM-affiliated proteins	Matrisome-associated	matrisome	Non.matrisome	Non.matrisome	extracellular (non-matrisome)
Type.B.intercalated.cell	SDC4	Non.matrisome-Matrisome	APOE	Thick.ascending.limb.of.Loop.of.Henle	3	67.5	38.9	2.6	2.32	ECM-affiliated proteins	Matrisome-associated	matrisome	Non.matrisome	Non.matrisome	extracellular (non-matrisome)
Distinct.proximal.tubule.1	SDC4	Non.matrisome-Matrisome	APOE	Fibroblast	3	66.7	65.2	3.45	9.6	ECM-affiliated proteins	Matrisome-associated	matrisome	Non.matrisome	Non.matrisome	extracellular (non-matrisome)
Pelvic.epithelium	SDC1	Non.matrisome-Matrisome	APOE	Glomerular.endothelium	3	76.5	47.7	7.22	1.82	ECM-affiliated proteins	Matrisome-associated	matrisome	Non.matrisome	Non.matrisome	extracellular (non-matrisome)
Type.B.intercalated.cell	SDC4	Non.matrisome-Matrisome	APOE	Descending.vasa.recta.endothelium	3	67.5	53.3	2.6	6.65	ECM-affiliated proteins	Matrisome-associated	matrisome	Non.matrisome	Non.matrisome	extracellular (non-matrisome)
Distinct.proximal.tubule.1	SDC4	Non.matrisome-Matrisome	APOE	Mast.cell	3	66.7	52.6	3.45	17.15	ECM-affiliated proteins	Matrisome-associated	matrisome	Non.matrisome	Non.matrisome	extracellular (non-matrisome)
Podocyte	SDC4	Non.matrisome-Matrisome	APOE	Proliferating.Proximal.Tubule	3	63.4	98.2	2.53	22.95	ECM-affiliated proteins	Matrisome-associated	matrisome	Non.matrisome	Non.matrisome	extracellular (non-matrisome)
Pelvic.epithelium	SDC4	Non.matrisome-Matrisome	APOE	MNP_b.non_classical.monocyte.derived	3	65.9	70.4	7.53	9.79	ECM-affiliated proteins	Matrisome-associated	matrisome	Non.matrisome	Non.matrisome	extracellular (non-matrisome)
Connecting.tubule	SDC4	Non.matrisome-Matrisome	APOE	Proximal.tubule	3	79.2	93.6	4.17	16.12	ECM-affiliated proteins	Matrisome-associated	matrisome	Non.matrisome	Non.matrisome	extracellular (non-matrisome)
Pelvic.epithelium	SDC4	Non.matrisome-Matrisome	APOE	Neutrophil	3	65.9	30	7.53	3.78	ECM-affiliated proteins	Matrisome-associated	matrisome	Non.matrisome	Non.matrisome	extracellular (non-matrisome)
Type.B.intercalated.cell	SDC4	Non.matrisome-Matrisome	APOE	Neutrophil	3	67.5	30	2.6	3.78	ECM-affiliated proteins	Matrisome-associated	matrisome	Non.matrisome	Non.matrisome	extracellular (non-matrisome)
Epithelial.progenitor.cell	SDC4	Non.matrisome-Matrisome	APOE	Distinct.proximal.tubule.1	3	60.1	76.7	3.49	5.09	ECM-affiliated proteins	Matrisome-associated	matrisome	Non.matrisome	Non.matrisome	extracellular (non-matrisome)
Distinct.proximal.tubule.1	SDC4	Non.matrisome-Matrisome	APOE	Thick.ascending.limb.of.Loop.of.Henle	3	66.7	38.9	3.45	2.32	ECM-affiliated proteins	Matrisome-associated	matrisome	Non.matrisome	Non.matrisome	extracellular (non-matrisome)
Pelvic.epithelium	SDC1	Non.matrisome-Matrisome	APOE	Peritubular.capillary.endothelium.2	3	76.5	65	7.22	3.02	ECM-affiliated proteins	Matrisome-associated	matrisome	Non.matrisome	Non.matrisome	extracellular (non-matrisome)
Connecting.tubule	SDC4	Non.matrisome-Matrisome	APOE	NKT.cell	3	79.2	52.2	4.17	5.43	ECM-affiliated proteins	Matrisome-associated	matrisome	Non.matrisome	Non.matrisome	extracellular (non-matrisome)
Connecting.tubule	SDC4	Non.matrisome-Matrisome	APOE	Myofibroblast	3	79.2	50	4.17	4.85	ECM-affiliated proteins	Matrisome-associated	matrisome	Non.matrisome	Non.matrisome	extracellular (non-matrisome)
Podocyte	SDC4	Non.matrisome-Matrisome	APOE	NK.cell	3	63.4	52.5	2.53	6	ECM-affiliated proteins	Matrisome-associated	matrisome	Non.matrisome	Non.matrisome	extracellular (non-matrisome)
Connecting.tubule	SDC4	Non.matrisome-Matrisome	APOE	Podocyte	3	79.2	88.6	4.17	16.31	ECM-affiliated proteins	Matrisome-associated	matrisome	Non.matrisome	Non.matrisome	extracellular (non-matrisome)
Transitional.urothelium	SDC1	Non.matrisome-Matrisome	APOE	NKT.cell	3	71.1	52.2	4.75	5.43	ECM-affiliated proteins	Matrisome-associated	matrisome	Non.matrisome	Non.matrisome	extracellular (non-matrisome)
Distinct.proximal.tubule.1	SDC4	Non.matrisome-Matrisome	APOE	Pelvic.epithelium	3	66.7	40.2	3.45	26.51	ECM-affiliated proteins	Matrisome-associated	matrisome	Non.matrisome	Non.matrisome	extracellular (non-matrisome)
Type.B.intercalated.cell	SDC4	Non.matrisome-Matrisome	APOE	Mast.cell	3	67.5	52.6	2.6	17.15	ECM-affiliated proteins	Matrisome-associated	matrisome	Non.matrisome	Non.matrisome	extracellular (non-matrisome)
Distinct.proximal.tubule.1	SDC4	Non.matrisome-Matrisome	APOE	Principal.cell	3	66.7	56.5	3.45	4.1	ECM-affiliated proteins	Matrisome-associated	matrisome	Non.matrisome	Non.matrisome	extracellular (non-matrisome)
Transitional.urothelium	SDC1	Non.matrisome-Matrisome	APOE	Peritubular.capillary.endothelium.1	3	71.1	38.3	4.75	1.66	ECM-affiliated proteins	Matrisome-associated	matrisome	Non.matrisome	Non.matrisome	extracellular (non-matrisome)
Pelvic.epithelium	SDC4	Non.matrisome-Matrisome	APOE	Type.B.intercalated.cell	3	65.9	79.8	7.53	13.29	ECM-affiliated proteins	Matrisome-associated	matrisome	Non.matrisome	Non.matrisome	extracellular (non-matrisome)
Type.B.intercalated.cell	SDC4	Non.matrisome-Matrisome	APOE	Connecting.tubule	3	67.5	88.6	2.6	26.33	ECM-affiliated proteins	Matrisome-associated	matrisome	Non.matrisome	Non.matrisome	extracellular (non-matrisome)
Principal.cell	SDC4	Non.matrisome-Matrisome	APOE	Mast.cell	3	69.6	52.6	3.25	17.15	ECM-affiliated proteins	Matrisome-associated	matrisome	Non.matrisome	Non.matrisome	extracellular (non-matrisome)
Podocyte	SDC4	Non.matrisome-Matrisome	APOE	Podocyte	3	63.4	88.6	2.53	16.31	ECM-affiliated proteins	Matrisome-associated	matrisome	Non.matrisome	Non.matrisome	extracellular (non-matrisome)
Principal.cell	SDC4	Non.matrisome-Matrisome	APOE	Epithelial.progenitor.cell	3	69.6	70.4	3.25	23.82	ECM-affiliated proteins	Matrisome-associated	matrisome	Non.matrisome	Non.matrisome	extracellular (non-matrisome)
Principal.cell	SDC1	Non.matrisome-Matrisome	APOE	Distinct.proximal.tubule.2	3	31.9	90.9	1.36	12.44	ECM-affiliated proteins	Matrisome-associated	matrisome	Non.matrisome	Non.matrisome	extracellular (non-matrisome)
Podocyte	SDC4	Non.matrisome-Matrisome	APOE	Type.A.intercalated.cell	3	63.4	95.1	2.53	42.82	ECM-affiliated proteins	Matrisome-associated	matrisome	Non.matrisome	Non.matrisome	extracellular (non-matrisome)
Principal.cell	SDC1	Non.matrisome-Matrisome	APOE	Distinct.proximal.tubule.1	3	31.9	76.7	1.36	5.09	ECM-affiliated proteins	Matrisome-associated	matrisome	Non.matrisome	Non.matrisome	extracellular (non-matrisome)
Transitional.urothelium	SDC4	Non.matrisome-Matrisome	APOE	Ascending.vasa.recta.endothelium	3	57.8	52	3	3.76	ECM-affiliated proteins	Matrisome-associated	matrisome	Non.matrisome	Non.matrisome	extracellular (non-matrisome)
Pelvic.epithelium	SDC1	Non.matrisome-Matrisome	APOE	MNP_c.dendritic.cell	3	76.5	77.4	7.22	22.51	ECM-affiliated proteins	Matrisome-associated	matrisome	Non.matrisome	Non.matrisome	extracellular (non-matrisome)
Type.A.intercalated.cell	SDC4	Non.matrisome-Matrisome	APOE	Distinct.proximal.tubule.1	3	58.4	76.7	3.08	5.09	ECM-affiliated proteins	Matrisome-associated	matrisome	Non.matrisome	Non.matrisome	extracellular (non-matrisome)
Pelvic.epithelium	SDC4	Non.matrisome-Matrisome	APOE	Plasmacytoid.dendritic.cell	3	65.9	60.9	7.53	8.29	ECM-affiliated proteins	Matrisome-associated	matrisome	Non.matrisome	Non.matrisome	extracellular (non-matrisome)
Epithelial.progenitor.cell	SDC4	Non.matrisome-Matrisome	APOE	MNP_a.classical.monocyte.derived	3	60.1	62.2	3.49	6.93	ECM-affiliated proteins	Matrisome-associated	matrisome	Non.matrisome	Non.matrisome	extracellular (non-matrisome)
Transitional.urothelium	SDC1	Non.matrisome-Matrisome	APOE	Connecting.tubule	3	71.1	88.6	4.75	26.33	ECM-affiliated proteins	Matrisome-associated	matrisome	Non.matrisome	Non.matrisome	extracellular (non-matrisome)
Connecting.tubule	SDC1	Non.matrisome-Matrisome	APOE	NKT.cell	3	34.2	52.2	1.86	5.43	ECM-affiliated proteins	Matrisome-associated	matrisome	Non.matrisome	Non.matrisome	extracellular (non-matrisome)
Transitional.urothelium	SDC1	Non.matrisome-Matrisome	APOE	Principal.cell	3	71.1	56.5	4.75	4.1	ECM-affiliated proteins	Matrisome-associated	matrisome	Non.matrisome	Non.matrisome	extracellular (non-matrisome)
Transitional.urothelium	SDC1	Non.matrisome-Matrisome	APOE	Neutrophil	3	71.1	30	4.75	3.78	ECM-affiliated proteins	Matrisome-associated	matrisome	Non.matrisome	Non.matrisome	extracellular (non-matrisome)
Principal.cell	SDC1	Non.matrisome-Matrisome	APOE	Epithelial.progenitor.cell	3	31.9	70.4	1.36	23.82	ECM-affiliated proteins	Matrisome-associated	matrisome	Non.matrisome	Non.matrisome	extracellular (non-matrisome)
Principal.cell	SDC1	Non.matrisome-Matrisome	APOE	Fibroblast	3	31.9	65.2	1.36	9.6	ECM-affiliated proteins	Matrisome-associated	matrisome	Non.matrisome	Non.matrisome	extracellular (non-matrisome)
Transitional.urothelium	SDC4	Non.matrisome-Matrisome	APOE	Descending.vasa.recta.endothelium	3	57.8	53.3	3	6.65	ECM-affiliated proteins	Matrisome-associated	matrisome	Non.matrisome	Non.matrisome	extracellular (non-matrisome)
Principal.cell	SDC1	Non.matrisome-Matrisome	APOE	MNP_a.classical.monocyte.derived	3	31.9	62.2	1.36	6.93	ECM-affiliated proteins	Matrisome-associated	matrisome	Non.matrisome	Non.matrisome	extracellular (non-matrisome)
Connecting.tubule	SDC4	Non.matrisome-Matrisome	APOE	MNP_a.classical.monocyte.derived	3	79.2	62.2	4.17	6.93	ECM-affiliated proteins	Matrisome-associated	matrisome	Non.matrisome	Non.matrisome	extracellular (non-matrisome)
Principal.cell	SDC4	Non.matrisome-Matrisome	APOE	Thick.ascending.limb.of.Loop.of.Henle	3	69.6	38.9	3.25	2.32	ECM-affiliated proteins	Matrisome-associated	matrisome	Non.matrisome	Non.matrisome	extracellular (non-matrisome)
Epithelial.progenitor.cell	SDC1	Non.matrisome-Matrisome	APOE	Myofibroblast	3	49.8	50	3.19	4.85	ECM-affiliated proteins	Matrisome-associated	matrisome	Non.matrisome	Non.matrisome	extracellular (non-matrisome)
Transitional.urothelium	SDC4	Non.matrisome-Matrisome	APOE	MNP_d.Tissue.macrophage	3	57.8	48.8	3	21.56	ECM-affiliated proteins	Matrisome-associated	matrisome	Non.matrisome	Non.matrisome	extracellular (non-matrisome)
Principal.cell	SDC1	Non.matrisome-Matrisome	APOE	Neutrophil	3	31.9	30	1.36	3.78	ECM-affiliated proteins	Matrisome-associated	matrisome	Non.matrisome	Non.matrisome	extracellular (non-matrisome)
Transitional.urothelium	SDC1	Non.matrisome-Matrisome	APOE	MNP_c.dendritic.cell	3	71.1	77.4	4.75	22.51	ECM-affiliated proteins	Matrisome-associated	matrisome	Non.matrisome	Non.matrisome	extracellular (non-matrisome)
Epithelial.progenitor.cell	SDC1	Non.matrisome-Matrisome	APOE	Fibroblast	3	49.8	65.2	3.19	9.6	ECM-affiliated proteins	Matrisome-associated	matrisome	Non.matrisome	Non.matrisome	extracellular (non-matrisome)
Type.A.intercalated.cell	SDC4	Non.matrisome-Matrisome	APOE	Type.B.intercalated.cell	3	58.4	79.8	3.08	13.29	ECM-affiliated proteins	Matrisome-associated	matrisome	Non.matrisome	Non.matrisome	extracellular (non-matrisome)
Epithelial.progenitor.cell	SDC4	Non.matrisome-Matrisome	APOE	Peritubular.capillary.endothelium.2	3	60.1	65	3.49	3.02	ECM-affiliated proteins	Matrisome-associated	matrisome	Non.matrisome	Non.matrisome	extracellular (non-matrisome)
Pelvic.epithelium	SDC4	Non.matrisome-Matrisome	APOE	Peritubular.capillary.endothelium.2	3	65.9	65	7.53	3.02	ECM-affiliated proteins	Matrisome-associated	matrisome	Non.matrisome	Non.matrisome	extracellular (non-matrisome)
Principal.cell	SDC4	Non.matrisome-Matrisome	APOE	NK.cell	3	69.6	52.5	3.25	6	ECM-affiliated proteins	Matrisome-associated	matrisome	Non.matrisome	Non.matrisome	extracellular (non-matrisome)
Pelvic.epithelium	SDC1	Non.matrisome-Matrisome	APOE	Descending.vasa.recta.endothelium	3	76.5	53.3	7.22	6.65	ECM-affiliated proteins	Matrisome-associated	matrisome	Non.matrisome	Non.matrisome	extracellular (non-matrisome)
Transitional.urothelium	SDC1	Non.matrisome-Matrisome	APOE	Fibroblast	3	71.1	65.2	4.75	9.6	ECM-affiliated proteins	Matrisome-associated	matrisome	Non.matrisome	Non.matrisome	extracellular (non-matrisome)
Podocyte	SDC4	Non.matrisome-Matrisome	APOE	Peritubular.capillary.endothelium.2	3	63.4	65	2.53	3.02	ECM-affiliated proteins	Matrisome-associated	matrisome	Non.matrisome	Non.matrisome	extracellular (non-matrisome)
Pelvic.epithelium	SDC1	Non.matrisome-Matrisome	APOE	NKT.cell	3	76.5	52.2	7.22	5.43	ECM-affiliated proteins	Matrisome-associated	matrisome	Non.matrisome	Non.matrisome	extracellular (non-matrisome)
Podocyte	SDC4	Non.matrisome-Matrisome	APOE	Proximal.tubule	3	63.4	93.6	2.53	16.12	ECM-affiliated proteins	Matrisome-associated	matrisome	Non.matrisome	Non.matrisome	extracellular (non-matrisome)
Epithelial.progenitor.cell	SDC1	Non.matrisome-Matrisome	APOE	Mast.cell	3	49.8	52.6	3.19	17.15	ECM-affiliated proteins	Matrisome-associated	matrisome	Non.matrisome	Non.matrisome	extracellular (non-matrisome)
Principal.cell	SDC4	Non.matrisome-Matrisome	APOE	MNP_d.Tissue.macrophage	3	69.6	48.8	3.25	21.56	ECM-affiliated proteins	Matrisome-associated	matrisome	Non.matrisome	Non.matrisome	extracellular (non-matrisome)
Transitional.urothelium	SDC1	Non.matrisome-Matrisome	APOE	Distinct.proximal.tubule.1	3	71.1	76.7	4.75	5.09	ECM-affiliated proteins	Matrisome-associated	matrisome	Non.matrisome	Non.matrisome	extracellular (non-matrisome)
Epithelial.progenitor.cell	SDC4	Non.matrisome-Matrisome	APOE	NK.cell	3	60.1	52.5	3.49	6	ECM-affiliated proteins	Matrisome-associated	matrisome	Non.matrisome	Non.matrisome	extracellular (non-matrisome)
Distinct.proximal.tubule.1	SDC4	Non.matrisome-Matrisome	APOE	Type.A.intercalated.cell	3	66.7	95.1	3.45	42.82	ECM-affiliated proteins	Matrisome-associated	matrisome	Non.matrisome	Non.matrisome	extracellular (non-matrisome)
Transitional.urothelium	SDC4	Non.matrisome-Matrisome	APOE	Peritubular.capillary.endothelium.2	3	57.8	65	3	3.02	ECM-affiliated proteins	Matrisome-associated	matrisome	Non.matrisome	Non.matrisome	extracellular (non-matrisome)
Principal.cell	SDC4	Non.matrisome-Matrisome	APOE	MNP_b.non_classical.monocyte.derived	3	69.6	70.4	3.25	9.79	ECM-affiliated proteins	Matrisome-associated	matrisome	Non.matrisome	Non.matrisome	extracellular (non-matrisome)
Epithelial.progenitor.cell	SDC1	Non.matrisome-Matrisome	APOE	MNP_d.Tissue.macrophage	3	49.8	48.8	3.19	21.56	ECM-affiliated proteins	Matrisome-associated	matrisome	Non.matrisome	Non.matrisome	extracellular (non-matrisome)
Pelvic.epithelium	SDC1	Non.matrisome-Matrisome	APOE	Thick.ascending.limb.of.Loop.of.Henle	3	76.5	38.9	7.22	2.32	ECM-affiliated proteins	Matrisome-associated	matrisome	Non.matrisome	Non.matrisome	extracellular (non-matrisome)
Connecting.tubule	SDC1	Non.matrisome-Matrisome	APOE	Peritubular.capillary.endothelium.2	3	34.2	65	1.86	3.02	ECM-affiliated proteins	Matrisome-associated	matrisome	Non.matrisome	Non.matrisome	extracellular (non-matrisome)
Type.A.intercalated.cell	SDC4	Non.matrisome-Matrisome	APOE	Thick.ascending.limb.of.Loop.of.Henle	3	58.4	38.9	3.08	2.32	ECM-affiliated proteins	Matrisome-associated	matrisome	Non.matrisome	Non.matrisome	extracellular (non-matrisome)
Principal.cell	SDC1	Non.matrisome-Matrisome	APOE	Descending.vasa.recta.endothelium	3	31.9	53.3	1.36	6.65	ECM-affiliated proteins	Matrisome-associated	matrisome	Non.matrisome	Non.matrisome	extracellular (non-matrisome)
Type.A.intercalated.cell	SDC4	Non.matrisome-Matrisome	APOE	Connecting.tubule	3	58.4	88.6	3.08	26.33	ECM-affiliated proteins	Matrisome-associated	matrisome	Non.matrisome	Non.matrisome	extracellular (non-matrisome)
Pelvic.epithelium	SDC4	Non.matrisome-Matrisome	APOE	MNP_d.Tissue.macrophage	3	65.9	48.8	7.53	21.56	ECM-affiliated proteins	Matrisome-associated	matrisome	Non.matrisome	Non.matrisome	extracellular (non-matrisome)
Podocyte	SDC2	Non.matrisome-Matrisome	APP	Plasmacytoid.dendritic.cell	3	74	100	2.92	6.52	ECM-affiliated proteins	Matrisome-associated	matrisome	Non.matrisome	Non.matrisome	surfaceome
Podocyte	SDC2	Non.matrisome-Matrisome	APP	Peritubular.capillary.endothelium.1	3	74	87.8	2.92	4.1	ECM-affiliated proteins	Matrisome-associated	matrisome	Non.matrisome	Non.matrisome	surfaceome
Type.A.intercalated.cell	SDC4	Non.matrisome-Matrisome	APP	Fibroblast	3	58.4	65.2	3.08	4.27	ECM-affiliated proteins	Matrisome-associated	matrisome	Non.matrisome	Non.matrisome	surfaceome
Transitional.urothelium	SDC4	Non.matrisome-Matrisome	APP	Distinct.proximal.tubule.1	3	57.8	93.3	3	7.82	ECM-affiliated proteins	Matrisome-associated	matrisome	Non.matrisome	Non.matrisome	surfaceome
Epithelial.progenitor.cell	SDC4	Non.matrisome-Matrisome	APP	Podocyte	3	60.1	69.9	3.49	2.5	ECM-affiliated proteins	Matrisome-associated	matrisome	Non.matrisome	Non.matrisome	surfaceome
Connecting.tubule	SDC2	Non.matrisome-Matrisome	APP	Pelvic.epithelium	3	38.9	65.9	3.07	5.72	ECM-affiliated proteins	Matrisome-associated	matrisome	Non.matrisome	Non.matrisome	surfaceome
Connecting.tubule	SDC4	Non.matrisome-Matrisome	APP	Myofibroblast	3	79.2	66	4.17	4.34	ECM-affiliated proteins	Matrisome-associated	matrisome	Non.matrisome	Non.matrisome	surfaceome
Type.B.intercalated.cell	SDC4	Non.matrisome-Matrisome	APP	Transitional.urothelium	3	67.5	48.9	2.6	1.95	ECM-affiliated proteins	Matrisome-associated	matrisome	Non.matrisome	Non.matrisome	surfaceome
Transitional.urothelium	SDC4	Non.matrisome-Matrisome	APP	Myofibroblast	3	57.8	66	3	4.34	ECM-affiliated proteins	Matrisome-associated	matrisome	Non.matrisome	Non.matrisome	surfaceome
Connecting.tubule	SDC2	Non.matrisome-Matrisome	APP	Epithelial.progenitor.cell	3	38.9	91.1	3.07	10.45	ECM-affiliated proteins	Matrisome-associated	matrisome	Non.matrisome	Non.matrisome	surfaceome
Epithelial.progenitor.cell	SDC4	Non.matrisome-Matrisome	APP	Peritubular.capillary.endothelium.2	3	60.1	86.9	3.49	5.16	ECM-affiliated proteins	Matrisome-associated	matrisome	Non.matrisome	Non.matrisome	surfaceome
Podocyte	SDC4	Non.matrisome-Matrisome	APP	Epithelial.progenitor.cell	3	63.4	91.1	2.53	10.45	ECM-affiliated proteins	Matrisome-associated	matrisome	Non.matrisome	Non.matrisome	surfaceome
Epithelial.progenitor.cell	SDC2	Non.matrisome-Matrisome	APP	Peritubular.capillary.endothelium.2	3	64.3	86.9	2.69	5.16	ECM-affiliated proteins	Matrisome-associated	matrisome	Non.matrisome	Non.matrisome	surfaceome
Epithelial.progenitor.cell	SDC4	Non.matrisome-Matrisome	APP	Ascending.vasa.recta.endothelium	3	60.1	87.8	3.49	5.07	ECM-affiliated proteins	Matrisome-associated	matrisome	Non.matrisome	Non.matrisome	surfaceome
Podocyte	SDC2	Non.matrisome-Matrisome	APP	Distinct.proximal.tubule.1	3	74	93.3	2.92	7.82	ECM-affiliated proteins	Matrisome-associated	matrisome	Non.matrisome	Non.matrisome	surfaceome
Epithelial.progenitor.cell	SDC2	Non.matrisome-Matrisome	APP	Glomerular.endothelium	3	64.3	96	2.69	7.37	ECM-affiliated proteins	Matrisome-associated	matrisome	Non.matrisome	Non.matrisome	surfaceome
Fibroblast	SDC2	Non.matrisome-Matrisome	APP	Glomerular.endothelium	3	43.5	96	3.2	7.37	ECM-affiliated proteins	Matrisome-associated	matrisome	Non.matrisome	Non.matrisome	surfaceome
Transitional.urothelium	SDC4	Non.matrisome-Matrisome	APP	Glomerular.endothelium	3	57.8	96	3	7.37	ECM-affiliated proteins	Matrisome-associated	matrisome	Non.matrisome	Non.matrisome	surfaceome
Transitional.urothelium	SDC4	Non.matrisome-Matrisome	APP	Distinct.proximal.tubule.2	3	57.8	38	3	2.93	ECM-affiliated proteins	Matrisome-associated	matrisome	Non.matrisome	Non.matrisome	surfaceome
Type.A.intercalated.cell	SDC2	Non.matrisome-Matrisome	APP	Distinct.proximal.tubule.2	3	77.4	38	4.23	2.93	ECM-affiliated proteins	Matrisome-associated	matrisome	Non.matrisome	Non.matrisome	surfaceome
Type.A.intercalated.cell	SDC2	Non.matrisome-Matrisome	APP	Type.B.intercalated.cell	3	77.4	71.9	4.23	3.27	ECM-affiliated proteins	Matrisome-associated	matrisome	Non.matrisome	Non.matrisome	surfaceome
Epithelial.progenitor.cell	SDC2	Non.matrisome-Matrisome	APP	Type.A.intercalated.cell	3	64.3	70.8	2.69	5	ECM-affiliated proteins	Matrisome-associated	matrisome	Non.matrisome	Non.matrisome	surfaceome
Connecting.tubule	SDC4	Non.matrisome-Matrisome	APP	Type.A.intercalated.cell	3	79.2	70.8	4.17	5	ECM-affiliated proteins	Matrisome-associated	matrisome	Non.matrisome	Non.matrisome	surfaceome
Type.A.intercalated.cell	SDC4	Non.matrisome-Matrisome	APP	Podocyte	3	58.4	69.9	3.08	2.5	ECM-affiliated proteins	Matrisome-associated	matrisome	Non.matrisome	Non.matrisome	surfaceome
Podocyte	SDC4	Non.matrisome-Matrisome	APP	Peritubular.capillary.endothelium.2	3	63.4	86.9	2.53	5.16	ECM-affiliated proteins	Matrisome-associated	matrisome	Non.matrisome	Non.matrisome	surfaceome
Myofibroblast	SDC2	Non.matrisome-Matrisome	APP	Peritubular.capillary.endothelium.2	3	36.8	86.9	1.77	5.16	ECM-affiliated proteins	Matrisome-associated	matrisome	Non.matrisome	Non.matrisome	surfaceome
Distinct.proximal.tubule.1	SDC2	Non.matrisome-Matrisome	APP	Principal.cell	3	70	91.3	3.19	7.6	ECM-affiliated proteins	Matrisome-associated	matrisome	Non.matrisome	Non.matrisome	surfaceome
Principal.cell	SDC4	Non.matrisome-Matrisome	APP	Transitional.urothelium	3	69.6	48.9	3.25	1.95	ECM-affiliated proteins	Matrisome-associated	matrisome	Non.matrisome	Non.matrisome	surfaceome
Principal.cell	SDC4	Non.matrisome-Matrisome	APP	Peritubular.capillary.endothelium.2	3	69.6	86.9	3.25	5.16	ECM-affiliated proteins	Matrisome-associated	matrisome	Non.matrisome	Non.matrisome	surfaceome
Epithelial.progenitor.cell	SDC4	Non.matrisome-Matrisome	APP	Principal.cell	3	60.1	91.3	3.49	7.6	ECM-affiliated proteins	Matrisome-associated	matrisome	Non.matrisome	Non.matrisome	surfaceome
Epithelial.progenitor.cell	SDC4	Non.matrisome-Matrisome	APP	Peritubular.capillary.endothelium.1	3	60.1	87.8	3.49	4.1	ECM-affiliated proteins	Matrisome-associated	matrisome	Non.matrisome	Non.matrisome	surfaceome
Myofibroblast	SDC2	Non.matrisome-Matrisome	APP	Distinct.proximal.tubule.1	3	36.8	93.3	1.77	7.82	ECM-affiliated proteins	Matrisome-associated	matrisome	Non.matrisome	Non.matrisome	surfaceome
Distinct.proximal.tubule.1	SDC4	Non.matrisome-Matrisome	APP	Myofibroblast	3	66.7	66	3.45	4.34	ECM-affiliated proteins	Matrisome-associated	matrisome	Non.matrisome	Non.matrisome	surfaceome
Type.B.intercalated.cell	SDC2	Non.matrisome-Matrisome	APP	Peritubular.capillary.endothelium.2	3	93	86.9	5.15	5.16	ECM-affiliated proteins	Matrisome-associated	matrisome	Non.matrisome	Non.matrisome	surfaceome
Myofibroblast	SDC2	Non.matrisome-Matrisome	APP	Principal.cell	3	36.8	91.3	1.77	7.6	ECM-affiliated proteins	Matrisome-associated	matrisome	Non.matrisome	Non.matrisome	surfaceome
Fibroblast	SDC2	Non.matrisome-Matrisome	APP	Type.A.intercalated.cell	3	43.5	70.8	3.2	5	ECM-affiliated proteins	Matrisome-associated	matrisome	Non.matrisome	Non.matrisome	surfaceome
Transitional.urothelium	SDC4	Non.matrisome-Matrisome	APP	Podocyte	3	57.8	69.9	3	2.5	ECM-affiliated proteins	Matrisome-associated	matrisome	Non.matrisome	Non.matrisome	surfaceome
Type.B.intercalated.cell	SDC4	Non.matrisome-Matrisome	APP	MNP_c.dendritic.cell	3	67.5	38.2	2.6	1.65	ECM-affiliated proteins	Matrisome-associated	matrisome	Non.matrisome	Non.matrisome	surfaceome
Podocyte	SDC2	Non.matrisome-Matrisome	APP	MNP_c.dendritic.cell	3	74	38.2	2.92	1.65	ECM-affiliated proteins	Matrisome-associated	matrisome	Non.matrisome	Non.matrisome	surfaceome
Distinct.proximal.tubule.1	SDC2	Non.matrisome-Matrisome	APP	Peritubular.capillary.endothelium.2	3	70	86.9	3.19	5.16	ECM-affiliated proteins	Matrisome-associated	matrisome	Non.matrisome	Non.matrisome	surfaceome
Type.B.intercalated.cell	SDC4	Non.matrisome-Matrisome	APP	Pelvic.epithelium	3	67.5	65.9	2.6	5.72	ECM-affiliated proteins	Matrisome-associated	matrisome	Non.matrisome	Non.matrisome	surfaceome
Podocyte	SDC2	Non.matrisome-Matrisome	APP	Distinct.proximal.tubule.2	3	74	38	2.92	2.93	ECM-affiliated proteins	Matrisome-associated	matrisome	Non.matrisome	Non.matrisome	surfaceome
Principal.cell	SDC4	Non.matrisome-Matrisome	APP	Ascending.vasa.recta.endothelium	3	69.6	87.8	3.25	5.07	ECM-affiliated proteins	Matrisome-associated	matrisome	Non.matrisome	Non.matrisome	surfaceome
Distinct.proximal.tubule.1	SDC4	Non.matrisome-Matrisome	APP	Type.A.intercalated.cell	3	66.7	70.8	3.45	5	ECM-affiliated proteins	Matrisome-associated	matrisome	Non.matrisome	Non.matrisome	surfaceome
Myofibroblast	SDC2	Non.matrisome-Matrisome	APP	Plasmacytoid.dendritic.cell	3	36.8	100	1.77	6.52	ECM-affiliated proteins	Matrisome-associated	matrisome	Non.matrisome	Non.matrisome	surfaceome
Transitional.urothelium	SDC4	Non.matrisome-Matrisome	APP	Principal.cell	3	57.8	91.3	3	7.6	ECM-affiliated proteins	Matrisome-associated	matrisome	Non.matrisome	Non.matrisome	surfaceome
Myofibroblast	SDC2	Non.matrisome-Matrisome	APP	Glomerular.endothelium	3	36.8	96	1.77	7.37	ECM-affiliated proteins	Matrisome-associated	matrisome	Non.matrisome	Non.matrisome	surfaceome
Type.A.intercalated.cell	SDC2	Non.matrisome-Matrisome	APP	Glomerular.endothelium	3	77.4	96	4.23	7.37	ECM-affiliated proteins	Matrisome-associated	matrisome	Non.matrisome	Non.matrisome	surfaceome
Podocyte	SDC2	Non.matrisome-Matrisome	APP	Podocyte	3	74	69.9	2.92	2.5	ECM-affiliated proteins	Matrisome-associated	matrisome	Non.matrisome	Non.matrisome	surfaceome
Type.B.intercalated.cell	SDC2	Non.matrisome-Matrisome	APP	Peritubular.capillary.endothelium.1	3	93	87.8	5.15	4.1	ECM-affiliated proteins	Matrisome-associated	matrisome	Non.matrisome	Non.matrisome	surfaceome
Distinct.proximal.tubule.1	SDC2	Non.matrisome-Matrisome	APP	Type.B.intercalated.cell	3	70	71.9	3.19	3.27	ECM-affiliated proteins	Matrisome-associated	matrisome	Non.matrisome	Non.matrisome	surfaceome
Podocyte	SDC4	Non.matrisome-Matrisome	APP	Transitional.urothelium	3	63.4	48.9	2.53	1.95	ECM-affiliated proteins	Matrisome-associated	matrisome	Non.matrisome	Non.matrisome	surfaceome
Type.A.intercalated.cell	SDC2	Non.matrisome-Matrisome	APP	Transitional.urothelium	3	77.4	48.9	4.23	1.95	ECM-affiliated proteins	Matrisome-associated	matrisome	Non.matrisome	Non.matrisome	surfaceome
Transitional.urothelium	SDC4	Non.matrisome-Matrisome	APP	Type.A.intercalated.cell	3	57.8	70.8	3	5	ECM-affiliated proteins	Matrisome-associated	matrisome	Non.matrisome	Non.matrisome	surfaceome
Distinct.proximal.tubule.1	SDC2	Non.matrisome-Matrisome	APP	Pelvic.epithelium	3	70	65.9	3.19	5.72	ECM-affiliated proteins	Matrisome-associated	matrisome	Non.matrisome	Non.matrisome	surfaceome
Connecting.tubule	SDC4	Non.matrisome-Matrisome	APP	Plasmacytoid.dendritic.cell	3	79.2	100	4.17	6.52	ECM-affiliated proteins	Matrisome-associated	matrisome	Non.matrisome	Non.matrisome	surfaceome
Podocyte	SDC2	Non.matrisome-Matrisome	APP	Type.A.intercalated.cell	3	74	70.8	2.92	5	ECM-affiliated proteins	Matrisome-associated	matrisome	Non.matrisome	Non.matrisome	surfaceome
Type.B.intercalated.cell	SDC4	Non.matrisome-Matrisome	APP	Glomerular.endothelium	3	67.5	96	2.6	7.37	ECM-affiliated proteins	Matrisome-associated	matrisome	Non.matrisome	Non.matrisome	surfaceome
Connecting.tubule	SDC2	Non.matrisome-Matrisome	APP	Ascending.vasa.recta.endothelium	3	38.9	87.8	3.07	5.07	ECM-affiliated proteins	Matrisome-associated	matrisome	Non.matrisome	Non.matrisome	surfaceome
Type.B.intercalated.cell	SDC2	Non.matrisome-Matrisome	APP	Pelvic.epithelium	3	93	65.9	5.15	5.72	ECM-affiliated proteins	Matrisome-associated	matrisome	Non.matrisome	Non.matrisome	surfaceome
Distinct.proximal.tubule.1	SDC4	Non.matrisome-Matrisome	APP	Plasmacytoid.dendritic.cell	3	66.7	100	3.45	6.52	ECM-affiliated proteins	Matrisome-associated	matrisome	Non.matrisome	Non.matrisome	surfaceome
Principal.cell	SDC4	Non.matrisome-Matrisome	APP	Descending.vasa.recta.endothelium	3	69.6	86.1	3.25	3.38	ECM-affiliated proteins	Matrisome-associated	matrisome	Non.matrisome	Non.matrisome	surfaceome
Distinct.proximal.tubule.1	SDC2	Non.matrisome-Matrisome	APP	Plasmacytoid.dendritic.cell	3	70	100	3.19	6.52	ECM-affiliated proteins	Matrisome-associated	matrisome	Non.matrisome	Non.matrisome	surfaceome
Connecting.tubule	SDC2	Non.matrisome-Matrisome	APP	Peritubular.capillary.endothelium.1	3	38.9	87.8	3.07	4.1	ECM-affiliated proteins	Matrisome-associated	matrisome	Non.matrisome	Non.matrisome	surfaceome
Podocyte	SDC4	Non.matrisome-Matrisome	APP	Type.B.intercalated.cell	3	63.4	71.9	2.53	3.27	ECM-affiliated proteins	Matrisome-associated	matrisome	Non.matrisome	Non.matrisome	surfaceome
Podocyte	SDC2	Non.matrisome-Matrisome	APP	Connecting.tubule	3	74	94	2.92	9.57	ECM-affiliated proteins	Matrisome-associated	matrisome	Non.matrisome	Non.matrisome	surfaceome
Epithelial.progenitor.cell	SDC2	Non.matrisome-Matrisome	APP	Podocyte	3	64.3	69.9	2.69	2.5	ECM-affiliated proteins	Matrisome-associated	matrisome	Non.matrisome	Non.matrisome	surfaceome
Connecting.tubule	SDC2	Non.matrisome-Matrisome	APP	Connecting.tubule	3	38.9	94	3.07	9.57	ECM-affiliated proteins	Matrisome-associated	matrisome	Non.matrisome	Non.matrisome	surfaceome
Connecting.tubule	SDC2	Non.matrisome-Matrisome	APP	Descending.vasa.recta.endothelium	3	38.9	86.1	3.07	3.38	ECM-affiliated proteins	Matrisome-associated	matrisome	Non.matrisome	Non.matrisome	surfaceome
Podocyte	SDC4	Non.matrisome-Matrisome	APP	Pelvic.epithelium	3	63.4	65.9	2.53	5.72	ECM-affiliated proteins	Matrisome-associated	matrisome	Non.matrisome	Non.matrisome	surfaceome
Type.A.intercalated.cell	SDC4	Non.matrisome-Matrisome	APP	Pelvic.epithelium	3	58.4	65.9	3.08	5.72	ECM-affiliated proteins	Matrisome-associated	matrisome	Non.matrisome	Non.matrisome	surfaceome
Epithelial.progenitor.cell	SDC4	Non.matrisome-Matrisome	APP	Distinct.proximal.tubule.1	3	60.1	93.3	3.49	7.82	ECM-affiliated proteins	Matrisome-associated	matrisome	Non.matrisome	Non.matrisome	surfaceome
Connecting.tubule	SDC4	Non.matrisome-Matrisome	APP	Peritubular.capillary.endothelium.2	3	79.2	86.9	4.17	5.16	ECM-affiliated proteins	Matrisome-associated	matrisome	Non.matrisome	Non.matrisome	surfaceome
Distinct.proximal.tubule.1	SDC2	Non.matrisome-Matrisome	APP	Epithelial.progenitor.cell	3	70	91.1	3.19	10.45	ECM-affiliated proteins	Matrisome-associated	matrisome	Non.matrisome	Non.matrisome	surfaceome
Connecting.tubule	SDC4	Non.matrisome-Matrisome	APP	Podocyte	3	79.2	69.9	4.17	2.5	ECM-affiliated proteins	Matrisome-associated	matrisome	Non.matrisome	Non.matrisome	surfaceome
Connecting.tubule	SDC2	Non.matrisome-Matrisome	APP	Transitional.urothelium	3	38.9	48.9	3.07	1.95	ECM-affiliated proteins	Matrisome-associated	matrisome	Non.matrisome	Non.matrisome	surfaceome
Distinct.proximal.tubule.1	SDC4	Non.matrisome-Matrisome	APP	Distinct.proximal.tubule.1	3	66.7	93.3	3.45	7.82	ECM-affiliated proteins	Matrisome-associated	matrisome	Non.matrisome	Non.matrisome	surfaceome
Pelvic.epithelium	SDC4	Non.matrisome-Matrisome	APP	Glomerular.endothelium	3	65.9	96	7.53	7.37	ECM-affiliated proteins	Matrisome-associated	matrisome	Non.matrisome	Non.matrisome	surfaceome
Fibroblast	SDC2	Non.matrisome-Matrisome	APP	Pelvic.epithelium	3	43.5	65.9	3.2	5.72	ECM-affiliated proteins	Matrisome-associated	matrisome	Non.matrisome	Non.matrisome	surfaceome
Epithelial.progenitor.cell	SDC4	Non.matrisome-Matrisome	APP	Epithelial.progenitor.cell	3	60.1	91.1	3.49	10.45	ECM-affiliated proteins	Matrisome-associated	matrisome	Non.matrisome	Non.matrisome	surfaceome
Fibroblast	SDC2	Non.matrisome-Matrisome	APP	Myofibroblast	3	43.5	66	3.2	4.34	ECM-affiliated proteins	Matrisome-associated	matrisome	Non.matrisome	Non.matrisome	surfaceome
Principal.cell	SDC4	Non.matrisome-Matrisome	APP	Podocyte	3	69.6	69.9	3.25	2.5	ECM-affiliated proteins	Matrisome-associated	matrisome	Non.matrisome	Non.matrisome	surfaceome
Distinct.proximal.tubule.1	SDC4	Non.matrisome-Matrisome	APP	Principal.cell	3	66.7	91.3	3.45	7.6	ECM-affiliated proteins	Matrisome-associated	matrisome	Non.matrisome	Non.matrisome	surfaceome
Transitional.urothelium	SDC4	Non.matrisome-Matrisome	APP	Transitional.urothelium	3	57.8	48.9	3	1.95	ECM-affiliated proteins	Matrisome-associated	matrisome	Non.matrisome	Non.matrisome	surfaceome
Pelvic.epithelium	SDC4	Non.matrisome-Matrisome	APP	Distinct.proximal.tubule.2	3	65.9	38	7.53	2.93	ECM-affiliated proteins	Matrisome-associated	matrisome	Non.matrisome	Non.matrisome	surfaceome
Type.B.intercalated.cell	SDC2	Non.matrisome-Matrisome	APP	Fibroblast	3	93	65.2	5.15	4.27	ECM-affiliated proteins	Matrisome-associated	matrisome	Non.matrisome	Non.matrisome	surfaceome
Type.B.intercalated.cell	SDC2	Non.matrisome-Matrisome	APP	Transitional.urothelium	3	93	48.9	5.15	1.95	ECM-affiliated proteins	Matrisome-associated	matrisome	Non.matrisome	Non.matrisome	surfaceome
Epithelial.progenitor.cell	SDC4	Non.matrisome-Matrisome	APP	Glomerular.endothelium	3	60.1	96	3.49	7.37	ECM-affiliated proteins	Matrisome-associated	matrisome	Non.matrisome	Non.matrisome	surfaceome
Fibroblast	SDC2	Non.matrisome-Matrisome	APP	Podocyte	3	43.5	69.9	3.2	2.5	ECM-affiliated proteins	Matrisome-associated	matrisome	Non.matrisome	Non.matrisome	surfaceome
Principal.cell	SDC4	Non.matrisome-Matrisome	APP	Type.A.intercalated.cell	3	69.6	70.8	3.25	5	ECM-affiliated proteins	Matrisome-associated	matrisome	Non.matrisome	Non.matrisome	surfaceome
Podocyte	SDC4	Non.matrisome-Matrisome	APP	Principal.cell	3	63.4	91.3	2.53	7.6	ECM-affiliated proteins	Matrisome-associated	matrisome	Non.matrisome	Non.matrisome	surfaceome
Pelvic.epithelium	SDC4	Non.matrisome-Matrisome	APP	Distinct.proximal.tubule.1	3	65.9	93.3	7.53	7.82	ECM-affiliated proteins	Matrisome-associated	matrisome	Non.matrisome	Non.matrisome	surfaceome
Podocyte	SDC2	Non.matrisome-Matrisome	APP	Principal.cell	3	74	91.3	2.92	7.6	ECM-affiliated proteins	Matrisome-associated	matrisome	Non.matrisome	Non.matrisome	surfaceome
Epithelial.progenitor.cell	SDC2	Non.matrisome-Matrisome	APP	Pelvic.epithelium	3	64.3	65.9	2.69	5.72	ECM-affiliated proteins	Matrisome-associated	matrisome	Non.matrisome	Non.matrisome	surfaceome
Type.B.intercalated.cell	SDC2	Non.matrisome-Matrisome	APP	Distinct.proximal.tubule.2	3	93	38	5.15	2.93	ECM-affiliated proteins	Matrisome-associated	matrisome	Non.matrisome	Non.matrisome	surfaceome
Type.A.intercalated.cell	SDC2	Non.matrisome-Matrisome	APP	Myofibroblast	3	77.4	66	4.23	4.34	ECM-affiliated proteins	Matrisome-associated	matrisome	Non.matrisome	Non.matrisome	surfaceome
Epithelial.progenitor.cell	SDC2	Non.matrisome-Matrisome	APP	Distinct.proximal.tubule.2	3	64.3	38	2.69	2.93	ECM-affiliated proteins	Matrisome-associated	matrisome	Non.matrisome	Non.matrisome	surfaceome
Type.B.intercalated.cell	SDC4	Non.matrisome-Matrisome	APP	Peritubular.capillary.endothelium.2	3	67.5	86.9	2.6	5.16	ECM-affiliated proteins	Matrisome-associated	matrisome	Non.matrisome	Non.matrisome	surfaceome
Connecting.tubule	SDC4	Non.matrisome-Matrisome	APP	Principal.cell	3	79.2	91.3	4.17	7.6	ECM-affiliated proteins	Matrisome-associated	matrisome	Non.matrisome	Non.matrisome	surfaceome
Podocyte	SDC4	Non.matrisome-Matrisome	APP	Podocyte	3	63.4	69.9	2.53	2.5	ECM-affiliated proteins	Matrisome-associated	matrisome	Non.matrisome	Non.matrisome	surfaceome
Type.A.intercalated.cell	SDC4	Non.matrisome-Matrisome	APP	Descending.vasa.recta.endothelium	3	58.4	86.1	3.08	3.38	ECM-affiliated proteins	Matrisome-associated	matrisome	Non.matrisome	Non.matrisome	surfaceome
Pelvic.epithelium	SDC4	Non.matrisome-Matrisome	APP	MNP_c.dendritic.cell	3	65.9	38.2	7.53	1.65	ECM-affiliated proteins	Matrisome-associated	matrisome	Non.matrisome	Non.matrisome	surfaceome
Connecting.tubule	SDC4	Non.matrisome-Matrisome	APP	Descending.vasa.recta.endothelium	3	79.2	86.1	4.17	3.38	ECM-affiliated proteins	Matrisome-associated	matrisome	Non.matrisome	Non.matrisome	surfaceome
Transitional.urothelium	SDC4	Non.matrisome-Matrisome	APP	Descending.vasa.recta.endothelium	3	57.8	86.1	3	3.38	ECM-affiliated proteins	Matrisome-associated	matrisome	Non.matrisome	Non.matrisome	surfaceome
Type.A.intercalated.cell	SDC4	Non.matrisome-Matrisome	APP	Plasmacytoid.dendritic.cell	3	58.4	100	3.08	6.52	ECM-affiliated proteins	Matrisome-associated	matrisome	Non.matrisome	Non.matrisome	surfaceome
Epithelial.progenitor.cell	SDC2	Non.matrisome-Matrisome	APP	Peritubular.capillary.endothelium.1	3	64.3	87.8	2.69	4.1	ECM-affiliated proteins	Matrisome-associated	matrisome	Non.matrisome	Non.matrisome	surfaceome
Connecting.tubule	SDC2	Non.matrisome-Matrisome	APP	Peritubular.capillary.endothelium.2	3	38.9	86.9	3.07	5.16	ECM-affiliated proteins	Matrisome-associated	matrisome	Non.matrisome	Non.matrisome	surfaceome
Type.A.intercalated.cell	SDC2	Non.matrisome-Matrisome	APP	Fibroblast	3	77.4	65.2	4.23	4.27	ECM-affiliated proteins	Matrisome-associated	matrisome	Non.matrisome	Non.matrisome	surfaceome
Principal.cell	SDC4	Non.matrisome-Matrisome	APP	Glomerular.endothelium	3	69.6	96	3.25	7.37	ECM-affiliated proteins	Matrisome-associated	matrisome	Non.matrisome	Non.matrisome	surfaceome
Podocyte	SDC4	Non.matrisome-Matrisome	APP	Distinct.proximal.tubule.2	3	63.4	38	2.53	2.93	ECM-affiliated proteins	Matrisome-associated	matrisome	Non.matrisome	Non.matrisome	surfaceome
Epithelial.progenitor.cell	SDC4	Non.matrisome-Matrisome	APP	Type.B.intercalated.cell	3	60.1	71.9	3.49	3.27	ECM-affiliated proteins	Matrisome-associated	matrisome	Non.matrisome	Non.matrisome	surfaceome
Podocyte	SDC2	Non.matrisome-Matrisome	APP	Myofibroblast	3	74	66	2.92	4.34	ECM-affiliated proteins	Matrisome-associated	matrisome	Non.matrisome	Non.matrisome	surfaceome
Type.B.intercalated.cell	SDC2	Non.matrisome-Matrisome	APP	Type.B.intercalated.cell	3	93	71.9	5.15	3.27	ECM-affiliated proteins	Matrisome-associated	matrisome	Non.matrisome	Non.matrisome	surfaceome
Myofibroblast	SDC2	Non.matrisome-Matrisome	APP	Podocyte	3	36.8	69.9	1.77	2.5	ECM-affiliated proteins	Matrisome-associated	matrisome	Non.matrisome	Non.matrisome	surfaceome
Principal.cell	SDC4	Non.matrisome-Matrisome	APP	Epithelial.progenitor.cell	3	69.6	91.1	3.25	10.45	ECM-affiliated proteins	Matrisome-associated	matrisome	Non.matrisome	Non.matrisome	surfaceome
Connecting.tubule	SDC2	Non.matrisome-Matrisome	APP	Myofibroblast	3	38.9	66	3.07	4.34	ECM-affiliated proteins	Matrisome-associated	matrisome	Non.matrisome	Non.matrisome	surfaceome
Connecting.tubule	SDC2	Non.matrisome-Matrisome	APP	Fibroblast	3	38.9	65.2	3.07	4.27	ECM-affiliated proteins	Matrisome-associated	matrisome	Non.matrisome	Non.matrisome	surfaceome
Principal.cell	SDC4	Non.matrisome-Matrisome	APP	MNP_c.dendritic.cell	3	69.6	38.2	3.25	1.65	ECM-affiliated proteins	Matrisome-associated	matrisome	Non.matrisome	Non.matrisome	surfaceome
Transitional.urothelium	SDC4	Non.matrisome-Matrisome	APP	Plasmacytoid.dendritic.cell	3	57.8	100	3	6.52	ECM-affiliated proteins	Matrisome-associated	matrisome	Non.matrisome	Non.matrisome	surfaceome
Distinct.proximal.tubule.1	SDC2	Non.matrisome-Matrisome	APP	MNP_c.dendritic.cell	3	70	38.2	3.19	1.65	ECM-affiliated proteins	Matrisome-associated	matrisome	Non.matrisome	Non.matrisome	surfaceome
Epithelial.progenitor.cell	SDC2	Non.matrisome-Matrisome	APP	Distinct.proximal.tubule.1	3	64.3	93.3	2.69	7.82	ECM-affiliated proteins	Matrisome-associated	matrisome	Non.matrisome	Non.matrisome	surfaceome
Epithelial.progenitor.cell	SDC4	Non.matrisome-Matrisome	APP	Transitional.urothelium	3	60.1	48.9	3.49	1.95	ECM-affiliated proteins	Matrisome-associated	matrisome	Non.matrisome	Non.matrisome	surfaceome
Type.A.intercalated.cell	SDC2	Non.matrisome-Matrisome	APP	Plasmacytoid.dendritic.cell	3	77.4	100	4.23	6.52	ECM-affiliated proteins	Matrisome-associated	matrisome	Non.matrisome	Non.matrisome	surfaceome
Epithelial.progenitor.cell	SDC4	Non.matrisome-Matrisome	APP	Myofibroblast	3	60.1	66	3.49	4.34	ECM-affiliated proteins	Matrisome-associated	matrisome	Non.matrisome	Non.matrisome	surfaceome
Distinct.proximal.tubule.1	SDC4	Non.matrisome-Matrisome	APP	Peritubular.capillary.endothelium.2	3	66.7	86.9	3.45	5.16	ECM-affiliated proteins	Matrisome-associated	matrisome	Non.matrisome	Non.matrisome	surfaceome
Connecting.tubule	SDC4	Non.matrisome-Matrisome	APP	Fibroblast	3	79.2	65.2	4.17	4.27	ECM-affiliated proteins	Matrisome-associated	matrisome	Non.matrisome	Non.matrisome	surfaceome
Epithelial.progenitor.cell	SDC4	Non.matrisome-Matrisome	APP	Fibroblast	3	60.1	65.2	3.49	4.27	ECM-affiliated proteins	Matrisome-associated	matrisome	Non.matrisome	Non.matrisome	surfaceome
Podocyte	SDC2	Non.matrisome-Matrisome	APP	Descending.vasa.recta.endothelium	3	74	86.1	2.92	3.38	ECM-affiliated proteins	Matrisome-associated	matrisome	Non.matrisome	Non.matrisome	surfaceome
Type.A.intercalated.cell	SDC4	Non.matrisome-Matrisome	APP	Connecting.tubule	3	58.4	94	3.08	9.57	ECM-affiliated proteins	Matrisome-associated	matrisome	Non.matrisome	Non.matrisome	surfaceome
Type.A.intercalated.cell	SDC4	Non.matrisome-Matrisome	APP	Principal.cell	3	58.4	91.3	3.08	7.6	ECM-affiliated proteins	Matrisome-associated	matrisome	Non.matrisome	Non.matrisome	surfaceome
Epithelial.progenitor.cell	SDC2	Non.matrisome-Matrisome	APP	Ascending.vasa.recta.endothelium	3	64.3	87.8	2.69	5.07	ECM-affiliated proteins	Matrisome-associated	matrisome	Non.matrisome	Non.matrisome	surfaceome
Myofibroblast	SDC2	Non.matrisome-Matrisome	APP	Peritubular.capillary.endothelium.1	3	36.8	87.8	1.77	4.1	ECM-affiliated proteins	Matrisome-associated	matrisome	Non.matrisome	Non.matrisome	surfaceome
Distinct.proximal.tubule.1	SDC4	Non.matrisome-Matrisome	APP	MNP_c.dendritic.cell	3	66.7	38.2	3.45	1.65	ECM-affiliated proteins	Matrisome-associated	matrisome	Non.matrisome	Non.matrisome	surfaceome
Epithelial.progenitor.cell	SDC4	Non.matrisome-Matrisome	APP	Type.A.intercalated.cell	3	60.1	70.8	3.49	5	ECM-affiliated proteins	Matrisome-associated	matrisome	Non.matrisome	Non.matrisome	surfaceome
Pelvic.epithelium	SDC4	Non.matrisome-Matrisome	APP	Type.B.intercalated.cell	3	65.9	71.9	7.53	3.27	ECM-affiliated proteins	Matrisome-associated	matrisome	Non.matrisome	Non.matrisome	surfaceome
Connecting.tubule	SDC4	Non.matrisome-Matrisome	APP	Ascending.vasa.recta.endothelium	3	79.2	87.8	4.17	5.07	ECM-affiliated proteins	Matrisome-associated	matrisome	Non.matrisome	Non.matrisome	surfaceome
Distinct.proximal.tubule.1	SDC2	Non.matrisome-Matrisome	APP	Connecting.tubule	3	70	94	3.19	9.57	ECM-affiliated proteins	Matrisome-associated	matrisome	Non.matrisome	Non.matrisome	surfaceome
Distinct.proximal.tubule.1	SDC4	Non.matrisome-Matrisome	APP	Glomerular.endothelium	3	66.7	96	3.45	7.37	ECM-affiliated proteins	Matrisome-associated	matrisome	Non.matrisome	Non.matrisome	surfaceome
Connecting.tubule	SDC2	Non.matrisome-Matrisome	APP	Plasmacytoid.dendritic.cell	3	38.9	100	3.07	6.52	ECM-affiliated proteins	Matrisome-associated	matrisome	Non.matrisome	Non.matrisome	surfaceome
Type.B.intercalated.cell	SDC4	Non.matrisome-Matrisome	APP	Distinct.proximal.tubule.2	3	67.5	38	2.6	2.93	ECM-affiliated proteins	Matrisome-associated	matrisome	Non.matrisome	Non.matrisome	surfaceome
Transitional.urothelium	SDC4	Non.matrisome-Matrisome	APP	MNP_c.dendritic.cell	3	57.8	38.2	3	1.65	ECM-affiliated proteins	Matrisome-associated	matrisome	Non.matrisome	Non.matrisome	surfaceome
Pelvic.epithelium	SDC4	Non.matrisome-Matrisome	APP	Type.A.intercalated.cell	3	65.9	70.8	7.53	5	ECM-affiliated proteins	Matrisome-associated	matrisome	Non.matrisome	Non.matrisome	surfaceome
Type.A.intercalated.cell	SDC4	Non.matrisome-Matrisome	APP	Myofibroblast	3	58.4	66	3.08	4.34	ECM-affiliated proteins	Matrisome-associated	matrisome	Non.matrisome	Non.matrisome	surfaceome
Pelvic.epithelium	SDC4	Non.matrisome-Matrisome	APP	Descending.vasa.recta.endothelium	3	65.9	86.1	7.53	3.38	ECM-affiliated proteins	Matrisome-associated	matrisome	Non.matrisome	Non.matrisome	surfaceome
Type.A.intercalated.cell	SDC4	Non.matrisome-Matrisome	APP	Distinct.proximal.tubule.1	3	58.4	93.3	3.08	7.82	ECM-affiliated proteins	Matrisome-associated	matrisome	Non.matrisome	Non.matrisome	surfaceome
Transitional.urothelium	SDC4	Non.matrisome-Matrisome	APP	Peritubular.capillary.endothelium.2	3	57.8	86.9	3	5.16	ECM-affiliated proteins	Matrisome-associated	matrisome	Non.matrisome	Non.matrisome	surfaceome
Myofibroblast	SDC2	Non.matrisome-Matrisome	APP	Descending.vasa.recta.endothelium	3	36.8	86.1	1.77	3.38	ECM-affiliated proteins	Matrisome-associated	matrisome	Non.matrisome	Non.matrisome	surfaceome
Principal.cell	SDC4	Non.matrisome-Matrisome	APP	Distinct.proximal.tubule.2	3	69.6	38	3.25	2.93	ECM-affiliated proteins	Matrisome-associated	matrisome	Non.matrisome	Non.matrisome	surfaceome
Podocyte	SDC4	Non.matrisome-Matrisome	APP	Connecting.tubule	3	63.4	94	2.53	9.57	ECM-affiliated proteins	Matrisome-associated	matrisome	Non.matrisome	Non.matrisome	surfaceome
Principal.cell	SDC4	Non.matrisome-Matrisome	APP	Distinct.proximal.tubule.1	3	69.6	93.3	3.25	7.82	ECM-affiliated proteins	Matrisome-associated	matrisome	Non.matrisome	Non.matrisome	surfaceome
Fibroblast	SDC2	Non.matrisome-Matrisome	APP	Descending.vasa.recta.endothelium	3	43.5	86.1	3.2	3.38	ECM-affiliated proteins	Matrisome-associated	matrisome	Non.matrisome	Non.matrisome	surfaceome
Principal.cell	SDC4	Non.matrisome-Matrisome	APP	Principal.cell	3	69.6	91.3	3.25	7.6	ECM-affiliated proteins	Matrisome-associated	matrisome	Non.matrisome	Non.matrisome	surfaceome
Type.B.intercalated.cell	SDC4	Non.matrisome-Matrisome	APP	Plasmacytoid.dendritic.cell	3	67.5	100	2.6	6.52	ECM-affiliated proteins	Matrisome-associated	matrisome	Non.matrisome	Non.matrisome	surfaceome
Fibroblast	SDC2	Non.matrisome-Matrisome	APP	MNP_c.dendritic.cell	3	43.5	38.2	3.2	1.65	ECM-affiliated proteins	Matrisome-associated	matrisome	Non.matrisome	Non.matrisome	surfaceome
Distinct.proximal.tubule.1	SDC4	Non.matrisome-Matrisome	APP	Epithelial.progenitor.cell	3	66.7	91.1	3.45	10.45	ECM-affiliated proteins	Matrisome-associated	matrisome	Non.matrisome	Non.matrisome	surfaceome
Transitional.urothelium	SDC4	Non.matrisome-Matrisome	APP	Pelvic.epithelium	3	57.8	65.9	3	5.72	ECM-affiliated proteins	Matrisome-associated	matrisome	Non.matrisome	Non.matrisome	surfaceome
Myofibroblast	SDC2	Non.matrisome-Matrisome	APP	Epithelial.progenitor.cell	3	36.8	91.1	1.77	10.45	ECM-affiliated proteins	Matrisome-associated	matrisome	Non.matrisome	Non.matrisome	surfaceome
Type.A.intercalated.cell	SDC2	Non.matrisome-Matrisome	APP	Ascending.vasa.recta.endothelium	3	77.4	87.8	4.23	5.07	ECM-affiliated proteins	Matrisome-associated	matrisome	Non.matrisome	Non.matrisome	surfaceome
Distinct.proximal.tubule.1	SDC2	Non.matrisome-Matrisome	APP	Type.A.intercalated.cell	3	70	70.8	3.19	5	ECM-affiliated proteins	Matrisome-associated	matrisome	Non.matrisome	Non.matrisome	surfaceome
Type.B.intercalated.cell	SDC4	Non.matrisome-Matrisome	APP	Epithelial.progenitor.cell	3	67.5	91.1	2.6	10.45	ECM-affiliated proteins	Matrisome-associated	matrisome	Non.matrisome	Non.matrisome	surfaceome
Connecting.tubule	SDC4	Non.matrisome-Matrisome	APP	Connecting.tubule	3	79.2	94	4.17	9.57	ECM-affiliated proteins	Matrisome-associated	matrisome	Non.matrisome	Non.matrisome	surfaceome
Distinct.proximal.tubule.1	SDC4	Non.matrisome-Matrisome	APP	Descending.vasa.recta.endothelium	3	66.7	86.1	3.45	3.38	ECM-affiliated proteins	Matrisome-associated	matrisome	Non.matrisome	Non.matrisome	surfaceome
Pelvic.epithelium	SDC4	Non.matrisome-Matrisome	APP	Pelvic.epithelium	3	65.9	65.9	7.53	5.72	ECM-affiliated proteins	Matrisome-associated	matrisome	Non.matrisome	Non.matrisome	surfaceome
Type.B.intercalated.cell	SDC4	Non.matrisome-Matrisome	APP	Connecting.tubule	3	67.5	94	2.6	9.57	ECM-affiliated proteins	Matrisome-associated	matrisome	Non.matrisome	Non.matrisome	surfaceome
Distinct.proximal.tubule.1	SDC2	Non.matrisome-Matrisome	APP	Descending.vasa.recta.endothelium	3	70	86.1	3.19	3.38	ECM-affiliated proteins	Matrisome-associated	matrisome	Non.matrisome	Non.matrisome	surfaceome
Type.B.intercalated.cell	SDC4	Non.matrisome-Matrisome	APP	Ascending.vasa.recta.endothelium	3	67.5	87.8	2.6	5.07	ECM-affiliated proteins	Matrisome-associated	matrisome	Non.matrisome	Non.matrisome	surfaceome
Podocyte	SDC4	Non.matrisome-Matrisome	APP	Distinct.proximal.tubule.1	3	63.4	93.3	2.53	7.82	ECM-affiliated proteins	Matrisome-associated	matrisome	Non.matrisome	Non.matrisome	surfaceome
Transitional.urothelium	SDC4	Non.matrisome-Matrisome	APP	Fibroblast	3	57.8	65.2	3	4.27	ECM-affiliated proteins	Matrisome-associated	matrisome	Non.matrisome	Non.matrisome	surfaceome
Podocyte	SDC4	Non.matrisome-Matrisome	APP	Plasmacytoid.dendritic.cell	3	63.4	100	2.53	6.52	ECM-affiliated proteins	Matrisome-associated	matrisome	Non.matrisome	Non.matrisome	surfaceome
Fibroblast	SDC2	Non.matrisome-Matrisome	APP	Fibroblast	3	43.5	65.2	3.2	4.27	ECM-affiliated proteins	Matrisome-associated	matrisome	Non.matrisome	Non.matrisome	surfaceome
Type.B.intercalated.cell	SDC2	Non.matrisome-Matrisome	APP	Distinct.proximal.tubule.1	3	93	93.3	5.15	7.82	ECM-affiliated proteins	Matrisome-associated	matrisome	Non.matrisome	Non.matrisome	surfaceome
Fibroblast	SDC2	Non.matrisome-Matrisome	APP	Epithelial.progenitor.cell	3	43.5	91.1	3.2	10.45	ECM-affiliated proteins	Matrisome-associated	matrisome	Non.matrisome	Non.matrisome	surfaceome
Connecting.tubule	SDC2	Non.matrisome-Matrisome	APP	Principal.cell	3	38.9	91.3	3.07	7.6	ECM-affiliated proteins	Matrisome-associated	matrisome	Non.matrisome	Non.matrisome	surfaceome
Type.B.intercalated.cell	SDC4	Non.matrisome-Matrisome	APP	Type.A.intercalated.cell	3	67.5	70.8	2.6	5	ECM-affiliated proteins	Matrisome-associated	matrisome	Non.matrisome	Non.matrisome	surfaceome
Connecting.tubule	SDC4	Non.matrisome-Matrisome	APP	Pelvic.epithelium	3	79.2	65.9	4.17	5.72	ECM-affiliated proteins	Matrisome-associated	matrisome	Non.matrisome	Non.matrisome	surfaceome
Distinct.proximal.tubule.1	SDC4	Non.matrisome-Matrisome	APP	Ascending.vasa.recta.endothelium	3	66.7	87.8	3.45	5.07	ECM-affiliated proteins	Matrisome-associated	matrisome	Non.matrisome	Non.matrisome	surfaceome
Myofibroblast	SDC2	Non.matrisome-Matrisome	APP	Ascending.vasa.recta.endothelium	3	36.8	87.8	1.77	5.07	ECM-affiliated proteins	Matrisome-associated	matrisome	Non.matrisome	Non.matrisome	surfaceome
Type.B.intercalated.cell	SDC2	Non.matrisome-Matrisome	APP	Ascending.vasa.recta.endothelium	3	93	87.8	5.15	5.07	ECM-affiliated proteins	Matrisome-associated	matrisome	Non.matrisome	Non.matrisome	surfaceome
Myofibroblast	SDC2	Non.matrisome-Matrisome	APP	Distinct.proximal.tubule.2	3	36.8	38	1.77	2.93	ECM-affiliated proteins	Matrisome-associated	matrisome	Non.matrisome	Non.matrisome	surfaceome
Fibroblast	SDC2	Non.matrisome-Matrisome	APP	Connecting.tubule	3	43.5	94	3.2	9.57	ECM-affiliated proteins	Matrisome-associated	matrisome	Non.matrisome	Non.matrisome	surfaceome
Principal.cell	SDC4	Non.matrisome-Matrisome	APP	Connecting.tubule	3	69.6	94	3.25	9.57	ECM-affiliated proteins	Matrisome-associated	matrisome	Non.matrisome	Non.matrisome	surfaceome
Distinct.proximal.tubule.1	SDC2	Non.matrisome-Matrisome	APP	Distinct.proximal.tubule.1	3	70	93.3	3.19	7.82	ECM-affiliated proteins	Matrisome-associated	matrisome	Non.matrisome	Non.matrisome	surfaceome
Podocyte	SDC2	Non.matrisome-Matrisome	APP	Ascending.vasa.recta.endothelium	3	74	87.8	2.92	5.07	ECM-affiliated proteins	Matrisome-associated	matrisome	Non.matrisome	Non.matrisome	surfaceome
Distinct.proximal.tubule.1	SDC2	Non.matrisome-Matrisome	APP	Podocyte	3	70	69.9	3.19	2.5	ECM-affiliated proteins	Matrisome-associated	matrisome	Non.matrisome	Non.matrisome	surfaceome
Epithelial.progenitor.cell	SDC2	Non.matrisome-Matrisome	APP	Epithelial.progenitor.cell	3	64.3	91.1	2.69	10.45	ECM-affiliated proteins	Matrisome-associated	matrisome	Non.matrisome	Non.matrisome	surfaceome
Distinct.proximal.tubule.1	SDC2	Non.matrisome-Matrisome	APP	Myofibroblast	3	70	66	3.19	4.34	ECM-affiliated proteins	Matrisome-associated	matrisome	Non.matrisome	Non.matrisome	surfaceome
Type.B.intercalated.cell	SDC2	Non.matrisome-Matrisome	APP	Glomerular.endothelium	3	93	96	5.15	7.37	ECM-affiliated proteins	Matrisome-associated	matrisome	Non.matrisome	Non.matrisome	surfaceome
Type.A.intercalated.cell	SDC2	Non.matrisome-Matrisome	APP	Descending.vasa.recta.endothelium	3	77.4	86.1	4.23	3.38	ECM-affiliated proteins	Matrisome-associated	matrisome	Non.matrisome	Non.matrisome	surfaceome
Type.A.intercalated.cell	SDC4	Non.matrisome-Matrisome	APP	Epithelial.progenitor.cell	3	58.4	91.1	3.08	10.45	ECM-affiliated proteins	Matrisome-associated	matrisome	Non.matrisome	Non.matrisome	surfaceome
Myofibroblast	SDC2	Non.matrisome-Matrisome	APP	Type.B.intercalated.cell	3	36.8	71.9	1.77	3.27	ECM-affiliated proteins	Matrisome-associated	matrisome	Non.matrisome	Non.matrisome	surfaceome
Transitional.urothelium	SDC4	Non.matrisome-Matrisome	APP	Connecting.tubule	3	57.8	94	3	9.57	ECM-affiliated proteins	Matrisome-associated	matrisome	Non.matrisome	Non.matrisome	surfaceome
Epithelial.progenitor.cell	SDC2	Non.matrisome-Matrisome	APP	MNP_c.dendritic.cell	3	64.3	38.2	2.69	1.65	ECM-affiliated proteins	Matrisome-associated	matrisome	Non.matrisome	Non.matrisome	surfaceome
Distinct.proximal.tubule.1	SDC4	Non.matrisome-Matrisome	APP	Type.B.intercalated.cell	3	66.7	71.9	3.45	3.27	ECM-affiliated proteins	Matrisome-associated	matrisome	Non.matrisome	Non.matrisome	surfaceome
Connecting.tubule	SDC4	Non.matrisome-Matrisome	APP	Distinct.proximal.tubule.1	3	79.2	93.3	4.17	7.82	ECM-affiliated proteins	Matrisome-associated	matrisome	Non.matrisome	Non.matrisome	surfaceome
Distinct.proximal.tubule.1	SDC2	Non.matrisome-Matrisome	APP	Transitional.urothelium	3	70	48.9	3.19	1.95	ECM-affiliated proteins	Matrisome-associated	matrisome	Non.matrisome	Non.matrisome	surfaceome
Epithelial.progenitor.cell	SDC4	Non.matrisome-Matrisome	APP	Distinct.proximal.tubule.2	3	60.1	38	3.49	2.93	ECM-affiliated proteins	Matrisome-associated	matrisome	Non.matrisome	Non.matrisome	surfaceome
Distinct.proximal.tubule.1	SDC2	Non.matrisome-Matrisome	APP	Distinct.proximal.tubule.2	3	70	38	3.19	2.93	ECM-affiliated proteins	Matrisome-associated	matrisome	Non.matrisome	Non.matrisome	surfaceome
Fibroblast	SDC2	Non.matrisome-Matrisome	APP	Ascending.vasa.recta.endothelium	3	43.5	87.8	3.2	5.07	ECM-affiliated proteins	Matrisome-associated	matrisome	Non.matrisome	Non.matrisome	surfaceome
Podocyte	SDC2	Non.matrisome-Matrisome	APP	Fibroblast	3	74	65.2	2.92	4.27	ECM-affiliated proteins	Matrisome-associated	matrisome	Non.matrisome	Non.matrisome	surfaceome
Connecting.tubule	SDC2	Non.matrisome-Matrisome	APP	Distinct.proximal.tubule.2	3	38.9	38	3.07	2.93	ECM-affiliated proteins	Matrisome-associated	matrisome	Non.matrisome	Non.matrisome	surfaceome
Pelvic.epithelium	SDC4	Non.matrisome-Matrisome	APP	Connecting.tubule	3	65.9	94	7.53	9.57	ECM-affiliated proteins	Matrisome-associated	matrisome	Non.matrisome	Non.matrisome	surfaceome
Fibroblast	SDC2	Non.matrisome-Matrisome	APP	Distinct.proximal.tubule.2	3	43.5	38	3.2	2.93	ECM-affiliated proteins	Matrisome-associated	matrisome	Non.matrisome	Non.matrisome	surfaceome
Connecting.tubule	SDC4	Non.matrisome-Matrisome	APP	Type.B.intercalated.cell	3	79.2	71.9	4.17	3.27	ECM-affiliated proteins	Matrisome-associated	matrisome	Non.matrisome	Non.matrisome	surfaceome
Transitional.urothelium	SDC4	Non.matrisome-Matrisome	APP	Ascending.vasa.recta.endothelium	3	57.8	87.8	3	5.07	ECM-affiliated proteins	Matrisome-associated	matrisome	Non.matrisome	Non.matrisome	surfaceome
Type.A.intercalated.cell	SDC4	Non.matrisome-Matrisome	APP	Type.B.intercalated.cell	3	58.4	71.9	3.08	3.27	ECM-affiliated proteins	Matrisome-associated	matrisome	Non.matrisome	Non.matrisome	surfaceome
Epithelial.progenitor.cell	SDC2	Non.matrisome-Matrisome	APP	Myofibroblast	3	64.3	66	2.69	4.34	ECM-affiliated proteins	Matrisome-associated	matrisome	Non.matrisome	Non.matrisome	surfaceome
Epithelial.progenitor.cell	SDC2	Non.matrisome-Matrisome	APP	Descending.vasa.recta.endothelium	3	64.3	86.1	2.69	3.38	ECM-affiliated proteins	Matrisome-associated	matrisome	Non.matrisome	Non.matrisome	surfaceome
Type.A.intercalated.cell	SDC4	Non.matrisome-Matrisome	APP	Glomerular.endothelium	3	58.4	96	3.08	7.37	ECM-affiliated proteins	Matrisome-associated	matrisome	Non.matrisome	Non.matrisome	surfaceome
Epithelial.progenitor.cell	SDC2	Non.matrisome-Matrisome	APP	Fibroblast	3	64.3	65.2	2.69	4.27	ECM-affiliated proteins	Matrisome-associated	matrisome	Non.matrisome	Non.matrisome	surfaceome
Podocyte	SDC4	Non.matrisome-Matrisome	APP	Peritubular.capillary.endothelium.1	3	63.4	87.8	2.53	4.1	ECM-affiliated proteins	Matrisome-associated	matrisome	Non.matrisome	Non.matrisome	surfaceome
Type.A.intercalated.cell	SDC2	Non.matrisome-Matrisome	APP	Epithelial.progenitor.cell	3	77.4	91.1	4.23	10.45	ECM-affiliated proteins	Matrisome-associated	matrisome	Non.matrisome	Non.matrisome	surfaceome
Distinct.proximal.tubule.1	SDC2	Non.matrisome-Matrisome	APP	Glomerular.endothelium	3	70	96	3.19	7.37	ECM-affiliated proteins	Matrisome-associated	matrisome	Non.matrisome	Non.matrisome	surfaceome
Fibroblast	SDC2	Non.matrisome-Matrisome	APP	Peritubular.capillary.endothelium.1	3	43.5	87.8	3.2	4.1	ECM-affiliated proteins	Matrisome-associated	matrisome	Non.matrisome	Non.matrisome	surfaceome
Type.B.intercalated.cell	SDC2	Non.matrisome-Matrisome	APP	MNP_c.dendritic.cell	3	93	38.2	5.15	1.65	ECM-affiliated proteins	Matrisome-associated	matrisome	Non.matrisome	Non.matrisome	surfaceome
Podocyte	SDC4	Non.matrisome-Matrisome	APP	Descending.vasa.recta.endothelium	3	63.4	86.1	2.53	3.38	ECM-affiliated proteins	Matrisome-associated	matrisome	Non.matrisome	Non.matrisome	surfaceome
Connecting.tubule	SDC2	Non.matrisome-Matrisome	APP	Glomerular.endothelium	3	38.9	96	3.07	7.37	ECM-affiliated proteins	Matrisome-associated	matrisome	Non.matrisome	Non.matrisome	surfaceome
Type.A.intercalated.cell	SDC2	Non.matrisome-Matrisome	APP	MNP_c.dendritic.cell	3	77.4	38.2	4.23	1.65	ECM-affiliated proteins	Matrisome-associated	matrisome	Non.matrisome	Non.matrisome	surfaceome
Connecting.tubule	SDC4	Non.matrisome-Matrisome	APP	Epithelial.progenitor.cell	3	79.2	91.1	4.17	10.45	ECM-affiliated proteins	Matrisome-associated	matrisome	Non.matrisome	Non.matrisome	surfaceome
Type.B.intercalated.cell	SDC4	Non.matrisome-Matrisome	APP	Descending.vasa.recta.endothelium	3	67.5	86.1	2.6	3.38	ECM-affiliated proteins	Matrisome-associated	matrisome	Non.matrisome	Non.matrisome	surfaceome
Myofibroblast	SDC2	Non.matrisome-Matrisome	APP	Type.A.intercalated.cell	3	36.8	70.8	1.77	5	ECM-affiliated proteins	Matrisome-associated	matrisome	Non.matrisome	Non.matrisome	surfaceome
Type.B.intercalated.cell	SDC4	Non.matrisome-Matrisome	APP	Principal.cell	3	67.5	91.3	2.6	7.6	ECM-affiliated proteins	Matrisome-associated	matrisome	Non.matrisome	Non.matrisome	surfaceome
Type.B.intercalated.cell	SDC4	Non.matrisome-Matrisome	APP	Myofibroblast	3	67.5	66	2.6	4.34	ECM-affiliated proteins	Matrisome-associated	matrisome	Non.matrisome	Non.matrisome	surfaceome
Connecting.tubule	SDC4	Non.matrisome-Matrisome	APP	Peritubular.capillary.endothelium.1	3	79.2	87.8	4.17	4.1	ECM-affiliated proteins	Matrisome-associated	matrisome	Non.matrisome	Non.matrisome	surfaceome
Myofibroblast	SDC2	Non.matrisome-Matrisome	APP	Transitional.urothelium	3	36.8	48.9	1.77	1.95	ECM-affiliated proteins	Matrisome-associated	matrisome	Non.matrisome	Non.matrisome	surfaceome
Principal.cell	SDC4	Non.matrisome-Matrisome	APP	Myofibroblast	3	69.6	66	3.25	4.34	ECM-affiliated proteins	Matrisome-associated	matrisome	Non.matrisome	Non.matrisome	surfaceome
Principal.cell	SDC4	Non.matrisome-Matrisome	APP	Peritubular.capillary.endothelium.1	3	69.6	87.8	3.25	4.1	ECM-affiliated proteins	Matrisome-associated	matrisome	Non.matrisome	Non.matrisome	surfaceome
Type.A.intercalated.cell	SDC2	Non.matrisome-Matrisome	APP	Podocyte	3	77.4	69.9	4.23	2.5	ECM-affiliated proteins	Matrisome-associated	matrisome	Non.matrisome	Non.matrisome	surfaceome
Podocyte	SDC4	Non.matrisome-Matrisome	APP	Fibroblast	3	63.4	65.2	2.53	4.27	ECM-affiliated proteins	Matrisome-associated	matrisome	Non.matrisome	Non.matrisome	surfaceome
Connecting.tubule	SDC4	Non.matrisome-Matrisome	APP	Transitional.urothelium	3	79.2	48.9	4.17	1.95	ECM-affiliated proteins	Matrisome-associated	matrisome	Non.matrisome	Non.matrisome	surfaceome
Epithelial.progenitor.cell	SDC2	Non.matrisome-Matrisome	APP	Transitional.urothelium	3	64.3	48.9	2.69	1.95	ECM-affiliated proteins	Matrisome-associated	matrisome	Non.matrisome	Non.matrisome	surfaceome
Fibroblast	SDC2	Non.matrisome-Matrisome	APP	Plasmacytoid.dendritic.cell	3	43.5	100	3.2	6.52	ECM-affiliated proteins	Matrisome-associated	matrisome	Non.matrisome	Non.matrisome	surfaceome
Type.A.intercalated.cell	SDC4	Non.matrisome-Matrisome	APP	Transitional.urothelium	3	58.4	48.9	3.08	1.95	ECM-affiliated proteins	Matrisome-associated	matrisome	Non.matrisome	Non.matrisome	surfaceome
Type.B.intercalated.cell	SDC2	Non.matrisome-Matrisome	APP	Myofibroblast	3	93	66	5.15	4.34	ECM-affiliated proteins	Matrisome-associated	matrisome	Non.matrisome	Non.matrisome	surfaceome
Type.A.intercalated.cell	SDC4	Non.matrisome-Matrisome	APP	Distinct.proximal.tubule.2	3	58.4	38	3.08	2.93	ECM-affiliated proteins	Matrisome-associated	matrisome	Non.matrisome	Non.matrisome	surfaceome
Epithelial.progenitor.cell	SDC4	Non.matrisome-Matrisome	APP	MNP_c.dendritic.cell	3	60.1	38.2	3.49	1.65	ECM-affiliated proteins	Matrisome-associated	matrisome	Non.matrisome	Non.matrisome	surfaceome
Distinct.proximal.tubule.1	SDC4	Non.matrisome-Matrisome	APP	Podocyte	3	66.7	69.9	3.45	2.5	ECM-affiliated proteins	Matrisome-associated	matrisome	Non.matrisome	Non.matrisome	surfaceome
Distinct.proximal.tubule.1	SDC4	Non.matrisome-Matrisome	APP	Transitional.urothelium	3	66.7	48.9	3.45	1.95	ECM-affiliated proteins	Matrisome-associated	matrisome	Non.matrisome	Non.matrisome	surfaceome
Podocyte	SDC2	Non.matrisome-Matrisome	APP	Pelvic.epithelium	3	74	65.9	2.92	5.72	ECM-affiliated proteins	Matrisome-associated	matrisome	Non.matrisome	Non.matrisome	surfaceome
Epithelial.progenitor.cell	SDC2	Non.matrisome-Matrisome	APP	Principal.cell	3	64.3	91.3	2.69	7.6	ECM-affiliated proteins	Matrisome-associated	matrisome	Non.matrisome	Non.matrisome	surfaceome
Type.A.intercalated.cell	SDC4	Non.matrisome-Matrisome	APP	Peritubular.capillary.endothelium.2	3	58.4	86.9	3.08	5.16	ECM-affiliated proteins	Matrisome-associated	matrisome	Non.matrisome	Non.matrisome	surfaceome
Podocyte	SDC4	Non.matrisome-Matrisome	APP	Myofibroblast	3	63.4	66	2.53	4.34	ECM-affiliated proteins	Matrisome-associated	matrisome	Non.matrisome	Non.matrisome	surfaceome
Type.A.intercalated.cell	SDC4	Non.matrisome-Matrisome	APP	Peritubular.capillary.endothelium.1	3	58.4	87.8	3.08	4.1	ECM-affiliated proteins	Matrisome-associated	matrisome	Non.matrisome	Non.matrisome	surfaceome
Type.B.intercalated.cell	SDC4	Non.matrisome-Matrisome	APP	Type.B.intercalated.cell	3	67.5	71.9	2.6	3.27	ECM-affiliated proteins	Matrisome-associated	matrisome	Non.matrisome	Non.matrisome	surfaceome
Podocyte	SDC2	Non.matrisome-Matrisome	APP	Type.B.intercalated.cell	3	74	71.9	2.92	3.27	ECM-affiliated proteins	Matrisome-associated	matrisome	Non.matrisome	Non.matrisome	surfaceome
Type.B.intercalated.cell	SDC4	Non.matrisome-Matrisome	APP	Podocyte	3	67.5	69.9	2.6	2.5	ECM-affiliated proteins	Matrisome-associated	matrisome	Non.matrisome	Non.matrisome	surfaceome
Type.B.intercalated.cell	SDC2	Non.matrisome-Matrisome	APP	Connecting.tubule	3	93	94	5.15	9.57	ECM-affiliated proteins	Matrisome-associated	matrisome	Non.matrisome	Non.matrisome	surfaceome
Type.A.intercalated.cell	SDC2	Non.matrisome-Matrisome	APP	Pelvic.epithelium	3	77.4	65.9	4.23	5.72	ECM-affiliated proteins	Matrisome-associated	matrisome	Non.matrisome	Non.matrisome	surfaceome
Myofibroblast	SDC2	Non.matrisome-Matrisome	APP	Connecting.tubule	3	36.8	94	1.77	9.57	ECM-affiliated proteins	Matrisome-associated	matrisome	Non.matrisome	Non.matrisome	surfaceome
Myofibroblast	SDC2	Non.matrisome-Matrisome	APP	Pelvic.epithelium	3	36.8	65.9	1.77	5.72	ECM-affiliated proteins	Matrisome-associated	matrisome	Non.matrisome	Non.matrisome	surfaceome
Distinct.proximal.tubule.1	SDC2	Non.matrisome-Matrisome	APP	Fibroblast	3	70	65.2	3.19	4.27	ECM-affiliated proteins	Matrisome-associated	matrisome	Non.matrisome	Non.matrisome	surfaceome
Fibroblast	SDC2	Non.matrisome-Matrisome	APP	Principal.cell	3	43.5	91.3	3.2	7.6	ECM-affiliated proteins	Matrisome-associated	matrisome	Non.matrisome	Non.matrisome	surfaceome
Type.A.intercalated.cell	SDC2	Non.matrisome-Matrisome	APP	Connecting.tubule	3	77.4	94	4.23	9.57	ECM-affiliated proteins	Matrisome-associated	matrisome	Non.matrisome	Non.matrisome	surfaceome
Connecting.tubule	SDC2	Non.matrisome-Matrisome	APP	Type.A.intercalated.cell	3	38.9	70.8	3.07	5	ECM-affiliated proteins	Matrisome-associated	matrisome	Non.matrisome	Non.matrisome	surfaceome
Type.B.intercalated.cell	SDC4	Non.matrisome-Matrisome	APP	Fibroblast	3	67.5	65.2	2.6	4.27	ECM-affiliated proteins	Matrisome-associated	matrisome	Non.matrisome	Non.matrisome	surfaceome
Distinct.proximal.tubule.1	SDC2	Non.matrisome-Matrisome	APP	Peritubular.capillary.endothelium.1	3	70	87.8	3.19	4.1	ECM-affiliated proteins	Matrisome-associated	matrisome	Non.matrisome	Non.matrisome	surfaceome
Pelvic.epithelium	SDC4	Non.matrisome-Matrisome	APP	Podocyte	3	65.9	69.9	7.53	2.5	ECM-affiliated proteins	Matrisome-associated	matrisome	Non.matrisome	Non.matrisome	surfaceome
Distinct.proximal.tubule.1	SDC4	Non.matrisome-Matrisome	APP	Peritubular.capillary.endothelium.1	3	66.7	87.8	3.45	4.1	ECM-affiliated proteins	Matrisome-associated	matrisome	Non.matrisome	Non.matrisome	surfaceome
Principal.cell	SDC4	Non.matrisome-Matrisome	APP	Plasmacytoid.dendritic.cell	3	69.6	100	3.25	6.52	ECM-affiliated proteins	Matrisome-associated	matrisome	Non.matrisome	Non.matrisome	surfaceome
Connecting.tubule	SDC4	Non.matrisome-Matrisome	APP	Distinct.proximal.tubule.2	3	79.2	38	4.17	2.93	ECM-affiliated proteins	Matrisome-associated	matrisome	Non.matrisome	Non.matrisome	surfaceome
Transitional.urothelium	SDC4	Non.matrisome-Matrisome	APP	Epithelial.progenitor.cell	3	57.8	91.1	3	10.45	ECM-affiliated proteins	Matrisome-associated	matrisome	Non.matrisome	Non.matrisome	surfaceome
Type.B.intercalated.cell	SDC2	Non.matrisome-Matrisome	APP	Descending.vasa.recta.endothelium	3	93	86.1	5.15	3.38	ECM-affiliated proteins	Matrisome-associated	matrisome	Non.matrisome	Non.matrisome	surfaceome
Pelvic.epithelium	SDC4	Non.matrisome-Matrisome	APP	Epithelial.progenitor.cell	3	65.9	91.1	7.53	10.45	ECM-affiliated proteins	Matrisome-associated	matrisome	Non.matrisome	Non.matrisome	surfaceome
Connecting.tubule	SDC4	Non.matrisome-Matrisome	APP	Glomerular.endothelium	3	79.2	96	4.17	7.37	ECM-affiliated proteins	Matrisome-associated	matrisome	Non.matrisome	Non.matrisome	surfaceome
Type.A.intercalated.cell	SDC4	Non.matrisome-Matrisome	APP	MNP_c.dendritic.cell	3	58.4	38.2	3.08	1.65	ECM-affiliated proteins	Matrisome-associated	matrisome	Non.matrisome	Non.matrisome	surfaceome
Connecting.tubule	SDC2	Non.matrisome-Matrisome	APP	Distinct.proximal.tubule.1	3	38.9	93.3	3.07	7.82	ECM-affiliated proteins	Matrisome-associated	matrisome	Non.matrisome	Non.matrisome	surfaceome
Principal.cell	SDC4	Non.matrisome-Matrisome	APP	Type.B.intercalated.cell	3	69.6	71.9	3.25	3.27	ECM-affiliated proteins	Matrisome-associated	matrisome	Non.matrisome	Non.matrisome	surfaceome
Podocyte	SDC4	Non.matrisome-Matrisome	APP	Type.A.intercalated.cell	3	63.4	70.8	2.53	5	ECM-affiliated proteins	Matrisome-associated	matrisome	Non.matrisome	Non.matrisome	surfaceome
Fibroblast	SDC2	Non.matrisome-Matrisome	APP	Transitional.urothelium	3	43.5	48.9	3.2	1.95	ECM-affiliated proteins	Matrisome-associated	matrisome	Non.matrisome	Non.matrisome	surfaceome
Type.A.intercalated.cell	SDC2	Non.matrisome-Matrisome	APP	Principal.cell	3	77.4	91.3	4.23	7.6	ECM-affiliated proteins	Matrisome-associated	matrisome	Non.matrisome	Non.matrisome	surfaceome
Connecting.tubule	SDC2	Non.matrisome-Matrisome	APP	Podocyte	3	38.9	69.9	3.07	2.5	ECM-affiliated proteins	Matrisome-associated	matrisome	Non.matrisome	Non.matrisome	surfaceome
Type.B.intercalated.cell	SDC2	Non.matrisome-Matrisome	APP	Epithelial.progenitor.cell	3	93	91.1	5.15	10.45	ECM-affiliated proteins	Matrisome-associated	matrisome	Non.matrisome	Non.matrisome	surfaceome
Podocyte	SDC2	Non.matrisome-Matrisome	APP	Transitional.urothelium	3	74	48.9	2.92	1.95	ECM-affiliated proteins	Matrisome-associated	matrisome	Non.matrisome	Non.matrisome	surfaceome
Type.B.intercalated.cell	SDC2	Non.matrisome-Matrisome	APP	Plasmacytoid.dendritic.cell	3	93	100	5.15	6.52	ECM-affiliated proteins	Matrisome-associated	matrisome	Non.matrisome	Non.matrisome	surfaceome
Podocyte	SDC2	Non.matrisome-Matrisome	APP	Peritubular.capillary.endothelium.2	3	74	86.9	2.92	5.16	ECM-affiliated proteins	Matrisome-associated	matrisome	Non.matrisome	Non.matrisome	surfaceome
Type.B.intercalated.cell	SDC2	Non.matrisome-Matrisome	APP	Type.A.intercalated.cell	3	93	70.8	5.15	5	ECM-affiliated proteins	Matrisome-associated	matrisome	Non.matrisome	Non.matrisome	surfaceome
Distinct.proximal.tubule.1	SDC4	Non.matrisome-Matrisome	APP	Fibroblast	3	66.7	65.2	3.45	4.27	ECM-affiliated proteins	Matrisome-associated	matrisome	Non.matrisome	Non.matrisome	surfaceome
Epithelial.progenitor.cell	SDC4	Non.matrisome-Matrisome	APP	Plasmacytoid.dendritic.cell	3	60.1	100	3.49	6.52	ECM-affiliated proteins	Matrisome-associated	matrisome	Non.matrisome	Non.matrisome	surfaceome
Connecting.tubule	SDC2	Non.matrisome-Matrisome	APP	MNP_c.dendritic.cell	3	38.9	38.2	3.07	1.65	ECM-affiliated proteins	Matrisome-associated	matrisome	Non.matrisome	Non.matrisome	surfaceome
Type.A.intercalated.cell	SDC4	Non.matrisome-Matrisome	APP	Type.A.intercalated.cell	3	58.4	70.8	3.08	5	ECM-affiliated proteins	Matrisome-associated	matrisome	Non.matrisome	Non.matrisome	surfaceome
Distinct.proximal.tubule.1	SDC4	Non.matrisome-Matrisome	APP	Pelvic.epithelium	3	66.7	65.9	3.45	5.72	ECM-affiliated proteins	Matrisome-associated	matrisome	Non.matrisome	Non.matrisome	surfaceome
Type.A.intercalated.cell	SDC2	Non.matrisome-Matrisome	APP	Peritubular.capillary.endothelium.1	3	77.4	87.8	4.23	4.1	ECM-affiliated proteins	Matrisome-associated	matrisome	Non.matrisome	Non.matrisome	surfaceome
Fibroblast	SDC2	Non.matrisome-Matrisome	APP	Distinct.proximal.tubule.1	3	43.5	93.3	3.2	7.82	ECM-affiliated proteins	Matrisome-associated	matrisome	Non.matrisome	Non.matrisome	surfaceome
Pelvic.epithelium	SDC4	Non.matrisome-Matrisome	APP	Peritubular.capillary.endothelium.1	3	65.9	87.8	7.53	4.1	ECM-affiliated proteins	Matrisome-associated	matrisome	Non.matrisome	Non.matrisome	surfaceome
Type.A.intercalated.cell	SDC2	Non.matrisome-Matrisome	APP	Peritubular.capillary.endothelium.2	3	77.4	86.9	4.23	5.16	ECM-affiliated proteins	Matrisome-associated	matrisome	Non.matrisome	Non.matrisome	surfaceome
Distinct.proximal.tubule.1	SDC2	Non.matrisome-Matrisome	APP	Ascending.vasa.recta.endothelium	3	70	87.8	3.19	5.07	ECM-affiliated proteins	Matrisome-associated	matrisome	Non.matrisome	Non.matrisome	surfaceome
Type.B.intercalated.cell	SDC4	Non.matrisome-Matrisome	APP	Distinct.proximal.tubule.1	3	67.5	93.3	2.6	7.82	ECM-affiliated proteins	Matrisome-associated	matrisome	Non.matrisome	Non.matrisome	surfaceome
Type.A.intercalated.cell	SDC2	Non.matrisome-Matrisome	APP	Distinct.proximal.tubule.1	3	77.4	93.3	4.23	7.82	ECM-affiliated proteins	Matrisome-associated	matrisome	Non.matrisome	Non.matrisome	surfaceome
Podocyte	SDC4	Non.matrisome-Matrisome	APP	MNP_c.dendritic.cell	3	63.4	38.2	2.53	1.65	ECM-affiliated proteins	Matrisome-associated	matrisome	Non.matrisome	Non.matrisome	surfaceome
Epithelial.progenitor.cell	SDC4	Non.matrisome-Matrisome	APP	Connecting.tubule	3	60.1	94	3.49	9.57	ECM-affiliated proteins	Matrisome-associated	matrisome	Non.matrisome	Non.matrisome	surfaceome
Epithelial.progenitor.cell	SDC2	Non.matrisome-Matrisome	APP	Type.B.intercalated.cell	3	64.3	71.9	2.69	3.27	ECM-affiliated proteins	Matrisome-associated	matrisome	Non.matrisome	Non.matrisome	surfaceome
Connecting.tubule	SDC2	Non.matrisome-Matrisome	APP	Type.B.intercalated.cell	3	38.9	71.9	3.07	3.27	ECM-affiliated proteins	Matrisome-associated	matrisome	Non.matrisome	Non.matrisome	surfaceome
Principal.cell	SDC4	Non.matrisome-Matrisome	APP	Pelvic.epithelium	3	69.6	65.9	3.25	5.72	ECM-affiliated proteins	Matrisome-associated	matrisome	Non.matrisome	Non.matrisome	surfaceome
Podocyte	SDC2	Non.matrisome-Matrisome	APP	Glomerular.endothelium	3	74	96	2.92	7.37	ECM-affiliated proteins	Matrisome-associated	matrisome	Non.matrisome	Non.matrisome	surfaceome
Transitional.urothelium	SDC4	Non.matrisome-Matrisome	APP	Peritubular.capillary.endothelium.1	3	57.8	87.8	3	4.1	ECM-affiliated proteins	Matrisome-associated	matrisome	Non.matrisome	Non.matrisome	surfaceome
Type.B.intercalated.cell	SDC2	Non.matrisome-Matrisome	APP	Principal.cell	3	93	91.3	5.15	7.6	ECM-affiliated proteins	Matrisome-associated	matrisome	Non.matrisome	Non.matrisome	surfaceome
Type.B.intercalated.cell	SDC2	Non.matrisome-Matrisome	APP	Podocyte	3	93	69.9	5.15	2.5	ECM-affiliated proteins	Matrisome-associated	matrisome	Non.matrisome	Non.matrisome	surfaceome
Pelvic.epithelium	SDC4	Non.matrisome-Matrisome	APP	Transitional.urothelium	3	65.9	48.9	7.53	1.95	ECM-affiliated proteins	Matrisome-associated	matrisome	Non.matrisome	Non.matrisome	surfaceome
Fibroblast	SDC2	Non.matrisome-Matrisome	APP	Peritubular.capillary.endothelium.2	3	43.5	86.9	3.2	5.16	ECM-affiliated proteins	Matrisome-associated	matrisome	Non.matrisome	Non.matrisome	surfaceome
Principal.cell	SDC4	Non.matrisome-Matrisome	APP	Fibroblast	3	69.6	65.2	3.25	4.27	ECM-affiliated proteins	Matrisome-associated	matrisome	Non.matrisome	Non.matrisome	surfaceome
Type.A.intercalated.cell	SDC2	Non.matrisome-Matrisome	APP	Type.A.intercalated.cell	3	77.4	70.8	4.23	5	ECM-affiliated proteins	Matrisome-associated	matrisome	Non.matrisome	Non.matrisome	surfaceome
Podocyte	SDC4	Non.matrisome-Matrisome	APP	Ascending.vasa.recta.endothelium	3	63.4	87.8	2.53	5.07	ECM-affiliated proteins	Matrisome-associated	matrisome	Non.matrisome	Non.matrisome	surfaceome
Myofibroblast	SDC2	Non.matrisome-Matrisome	APP	MNP_c.dendritic.cell	3	36.8	38.2	1.77	1.65	ECM-affiliated proteins	Matrisome-associated	matrisome	Non.matrisome	Non.matrisome	surfaceome
Pelvic.epithelium	SDC4	Non.matrisome-Matrisome	APP	Myofibroblast	3	65.9	66	7.53	4.34	ECM-affiliated proteins	Matrisome-associated	matrisome	Non.matrisome	Non.matrisome	surfaceome
Distinct.proximal.tubule.1	SDC4	Non.matrisome-Matrisome	APP	Distinct.proximal.tubule.2	3	66.7	38	3.45	2.93	ECM-affiliated proteins	Matrisome-associated	matrisome	Non.matrisome	Non.matrisome	surfaceome
Type.B.intercalated.cell	SDC4	Non.matrisome-Matrisome	APP	Peritubular.capillary.endothelium.1	3	67.5	87.8	2.6	4.1	ECM-affiliated proteins	Matrisome-associated	matrisome	Non.matrisome	Non.matrisome	surfaceome
Epithelial.progenitor.cell	SDC4	Non.matrisome-Matrisome	APP	Pelvic.epithelium	3	60.1	65.9	3.49	5.72	ECM-affiliated proteins	Matrisome-associated	matrisome	Non.matrisome	Non.matrisome	surfaceome
Pelvic.epithelium	SDC4	Non.matrisome-Matrisome	APP	Fibroblast	3	65.9	65.2	7.53	4.27	ECM-affiliated proteins	Matrisome-associated	matrisome	Non.matrisome	Non.matrisome	surfaceome
Epithelial.progenitor.cell	SDC4	Non.matrisome-Matrisome	APP	Descending.vasa.recta.endothelium	3	60.1	86.1	3.49	3.38	ECM-affiliated proteins	Matrisome-associated	matrisome	Non.matrisome	Non.matrisome	surfaceome
Myofibroblast	SDC2	Non.matrisome-Matrisome	APP	Fibroblast	3	36.8	65.2	1.77	4.27	ECM-affiliated proteins	Matrisome-associated	matrisome	Non.matrisome	Non.matrisome	surfaceome
Type.A.intercalated.cell	SDC4	Non.matrisome-Matrisome	APP	Ascending.vasa.recta.endothelium	3	58.4	87.8	3.08	5.07	ECM-affiliated proteins	Matrisome-associated	matrisome	Non.matrisome	Non.matrisome	surfaceome
Distinct.proximal.tubule.1	SDC4	Non.matrisome-Matrisome	APP	Connecting.tubule	3	66.7	94	3.45	9.57	ECM-affiliated proteins	Matrisome-associated	matrisome	Non.matrisome	Non.matrisome	surfaceome
Podocyte	SDC2	Non.matrisome-Matrisome	APP	Epithelial.progenitor.cell	3	74	91.1	2.92	10.45	ECM-affiliated proteins	Matrisome-associated	matrisome	Non.matrisome	Non.matrisome	surfaceome
Transitional.urothelium	SDC4	Non.matrisome-Matrisome	APP	Type.B.intercalated.cell	3	57.8	71.9	3	3.27	ECM-affiliated proteins	Matrisome-associated	matrisome	Non.matrisome	Non.matrisome	surfaceome
Epithelial.progenitor.cell	SDC2	Non.matrisome-Matrisome	APP	Connecting.tubule	3	64.3	94	2.69	9.57	ECM-affiliated proteins	Matrisome-associated	matrisome	Non.matrisome	Non.matrisome	surfaceome
Myofibroblast	SDC2	Non.matrisome-Matrisome	APP	Myofibroblast	3	36.8	66	1.77	4.34	ECM-affiliated proteins	Matrisome-associated	matrisome	Non.matrisome	Non.matrisome	surfaceome
Connecting.tubule	SDC4	Non.matrisome-Matrisome	APP	MNP_c.dendritic.cell	3	79.2	38.2	4.17	1.65	ECM-affiliated proteins	Matrisome-associated	matrisome	Non.matrisome	Non.matrisome	surfaceome
Pelvic.epithelium	SDC4	Non.matrisome-Matrisome	APP	Peritubular.capillary.endothelium.2	3	65.9	86.9	7.53	5.16	ECM-affiliated proteins	Matrisome-associated	matrisome	Non.matrisome	Non.matrisome	surfaceome
Pelvic.epithelium	SDC4	Non.matrisome-Matrisome	APP	Ascending.vasa.recta.endothelium	3	65.9	87.8	7.53	5.07	ECM-affiliated proteins	Matrisome-associated	matrisome	Non.matrisome	Non.matrisome	surfaceome
Fibroblast	SDC2	Non.matrisome-Matrisome	APP	Type.B.intercalated.cell	3	43.5	71.9	3.2	3.27	ECM-affiliated proteins	Matrisome-associated	matrisome	Non.matrisome	Non.matrisome	surfaceome
Epithelial.progenitor.cell	SDC2	Non.matrisome-Matrisome	APP	Plasmacytoid.dendritic.cell	3	64.3	100	2.69	6.52	ECM-affiliated proteins	Matrisome-associated	matrisome	Non.matrisome	Non.matrisome	surfaceome
Pelvic.epithelium	SDC4	Non.matrisome-Matrisome	APP	Principal.cell	3	65.9	91.3	7.53	7.6	ECM-affiliated proteins	Matrisome-associated	matrisome	Non.matrisome	Non.matrisome	surfaceome
Pelvic.epithelium	SDC4	Non.matrisome-Matrisome	APP	Plasmacytoid.dendritic.cell	3	65.9	100	7.53	6.52	ECM-affiliated proteins	Matrisome-associated	matrisome	Non.matrisome	Non.matrisome	surfaceome
Podocyte	SDC4	Non.matrisome-Matrisome	APP	Glomerular.endothelium	3	63.4	96	2.53	7.37	ECM-affiliated proteins	Matrisome-associated	matrisome	Non.matrisome	Non.matrisome	surfaceome
Type.B.intercalated.cell	SDC2	Non.matrisome-Matrisome	BAG6	Type.A.intercalated.cell	3	93	32.3	5.15	1.62	ECM-affiliated proteins	Matrisome-associated	matrisome	Non.matrisome	Non.matrisome	extracellular (non-matrisome)
Fibroblast	SDC2	Non.matrisome-Matrisome	BAG6	Connecting.tubule	3	43.5	44.3	3.2	1.73	ECM-affiliated proteins	Matrisome-associated	matrisome	Non.matrisome	Non.matrisome	extracellular (non-matrisome)
Type.A.intercalated.cell	SDC2	Non.matrisome-Matrisome	BAG6	Connecting.tubule	3	77.4	44.3	4.23	1.73	ECM-affiliated proteins	Matrisome-associated	matrisome	Non.matrisome	Non.matrisome	extracellular (non-matrisome)
Type.A.intercalated.cell	SDC2	Non.matrisome-Matrisome	BAG6	Principal.cell	3	77.4	33.3	4.23	1.3	ECM-affiliated proteins	Matrisome-associated	matrisome	Non.matrisome	Non.matrisome	extracellular (non-matrisome)
Connecting.tubule	SDC2	Non.matrisome-Matrisome	BAG6	Pelvic.epithelium	3	38.9	43.2	3.07	2.81	ECM-affiliated proteins	Matrisome-associated	matrisome	Non.matrisome	Non.matrisome	extracellular (non-matrisome)
Myofibroblast	SDC2	Non.matrisome-Matrisome	BAG6	Podocyte	3	36.8	36.6	1.77	1.47	ECM-affiliated proteins	Matrisome-associated	matrisome	Non.matrisome	Non.matrisome	extracellular (non-matrisome)
Podocyte	SDC2	Non.matrisome-Matrisome	BAG6	Plasmacytoid.dendritic.cell	3	74	30.4	2.92	1.29	ECM-affiliated proteins	Matrisome-associated	matrisome	Non.matrisome	Non.matrisome	extracellular (non-matrisome)
Type.A.intercalated.cell	SDC2	Non.matrisome-Matrisome	BAG6	Type.B.intercalated.cell	3	77.4	38.6	4.23	1.3	ECM-affiliated proteins	Matrisome-associated	matrisome	Non.matrisome	Non.matrisome	extracellular (non-matrisome)
Connecting.tubule	SDC2	Non.matrisome-Matrisome	BAG6	Type.B.intercalated.cell	3	38.9	38.6	3.07	1.3	ECM-affiliated proteins	Matrisome-associated	matrisome	Non.matrisome	Non.matrisome	extracellular (non-matrisome)
Distinct.proximal.tubule.1	SDC2	Non.matrisome-Matrisome	BAG6	Type.B.intercalated.cell	3	70	38.6	3.19	1.3	ECM-affiliated proteins	Matrisome-associated	matrisome	Non.matrisome	Non.matrisome	extracellular (non-matrisome)
Type.A.intercalated.cell	SDC2	Non.matrisome-Matrisome	BAG6	Epithelial.progenitor.cell	3	77.4	34.7	4.23	1.36	ECM-affiliated proteins	Matrisome-associated	matrisome	Non.matrisome	Non.matrisome	extracellular (non-matrisome)
Epithelial.progenitor.cell	SDC2	Non.matrisome-Matrisome	BAG6	Type.B.intercalated.cell	3	64.3	38.6	2.69	1.3	ECM-affiliated proteins	Matrisome-associated	matrisome	Non.matrisome	Non.matrisome	extracellular (non-matrisome)
Type.A.intercalated.cell	SDC2	Non.matrisome-Matrisome	BAG6	Type.A.intercalated.cell	3	77.4	32.3	4.23	1.62	ECM-affiliated proteins	Matrisome-associated	matrisome	Non.matrisome	Non.matrisome	extracellular (non-matrisome)
Myofibroblast	SDC2	Non.matrisome-Matrisome	BAG6	Plasmacytoid.dendritic.cell	3	36.8	30.4	1.77	1.29	ECM-affiliated proteins	Matrisome-associated	matrisome	Non.matrisome	Non.matrisome	extracellular (non-matrisome)
Type.B.intercalated.cell	SDC2	Non.matrisome-Matrisome	BAG6	Epithelial.progenitor.cell	3	93	34.7	5.15	1.36	ECM-affiliated proteins	Matrisome-associated	matrisome	Non.matrisome	Non.matrisome	extracellular (non-matrisome)
Distinct.proximal.tubule.1	SDC2	Non.matrisome-Matrisome	BAG6	Connecting.tubule	3	70	44.3	3.19	1.73	ECM-affiliated proteins	Matrisome-associated	matrisome	Non.matrisome	Non.matrisome	extracellular (non-matrisome)
Connecting.tubule	SDC2	Non.matrisome-Matrisome	BAG6	Principal.cell	3	38.9	33.3	3.07	1.3	ECM-affiliated proteins	Matrisome-associated	matrisome	Non.matrisome	Non.matrisome	extracellular (non-matrisome)
Connecting.tubule	SDC2	Non.matrisome-Matrisome	BAG6	Distinct.proximal.tubule.1	3	38.9	38.3	3.07	1.26	ECM-affiliated proteins	Matrisome-associated	matrisome	Non.matrisome	Non.matrisome	extracellular (non-matrisome)
Epithelial.progenitor.cell	SDC2	Non.matrisome-Matrisome	BAG6	Principal.cell	3	64.3	33.3	2.69	1.3	ECM-affiliated proteins	Matrisome-associated	matrisome	Non.matrisome	Non.matrisome	extracellular (non-matrisome)
Epithelial.progenitor.cell	SDC2	Non.matrisome-Matrisome	BAG6	Plasmacytoid.dendritic.cell	3	64.3	30.4	2.69	1.29	ECM-affiliated proteins	Matrisome-associated	matrisome	Non.matrisome	Non.matrisome	extracellular (non-matrisome)
Podocyte	SDC2	Non.matrisome-Matrisome	BAG6	Podocyte	3	74	36.6	2.92	1.47	ECM-affiliated proteins	Matrisome-associated	matrisome	Non.matrisome	Non.matrisome	extracellular (non-matrisome)
Connecting.tubule	SDC2	Non.matrisome-Matrisome	BAG6	Connecting.tubule	3	38.9	44.3	3.07	1.73	ECM-affiliated proteins	Matrisome-associated	matrisome	Non.matrisome	Non.matrisome	extracellular (non-matrisome)
Myofibroblast	SDC2	Non.matrisome-Matrisome	BAG6	Epithelial.progenitor.cell	3	36.8	34.7	1.77	1.36	ECM-affiliated proteins	Matrisome-associated	matrisome	Non.matrisome	Non.matrisome	extracellular (non-matrisome)
Fibroblast	SDC2	Non.matrisome-Matrisome	BAG6	Epithelial.progenitor.cell	3	43.5	34.7	3.2	1.36	ECM-affiliated proteins	Matrisome-associated	matrisome	Non.matrisome	Non.matrisome	extracellular (non-matrisome)
Myofibroblast	SDC2	Non.matrisome-Matrisome	BAG6	Type.B.intercalated.cell	3	36.8	38.6	1.77	1.3	ECM-affiliated proteins	Matrisome-associated	matrisome	Non.matrisome	Non.matrisome	extracellular (non-matrisome)
Distinct.proximal.tubule.1	SDC2	Non.matrisome-Matrisome	BAG6	Plasmacytoid.dendritic.cell	3	70	30.4	3.19	1.29	ECM-affiliated proteins	Matrisome-associated	matrisome	Non.matrisome	Non.matrisome	extracellular (non-matrisome)
Type.B.intercalated.cell	SDC2	Non.matrisome-Matrisome	BAG6	Pelvic.epithelium	3	93	43.2	5.15	2.81	ECM-affiliated proteins	Matrisome-associated	matrisome	Non.matrisome	Non.matrisome	extracellular (non-matrisome)
Myofibroblast	SDC2	Non.matrisome-Matrisome	BAG6	Pelvic.epithelium	3	36.8	43.2	1.77	2.81	ECM-affiliated proteins	Matrisome-associated	matrisome	Non.matrisome	Non.matrisome	extracellular (non-matrisome)
Fibroblast	SDC2	Non.matrisome-Matrisome	BAG6	Plasmacytoid.dendritic.cell	3	43.5	30.4	3.2	1.29	ECM-affiliated proteins	Matrisome-associated	matrisome	Non.matrisome	Non.matrisome	extracellular (non-matrisome)
Podocyte	SDC2	Non.matrisome-Matrisome	BAG6	Connecting.tubule	3	74	44.3	2.92	1.73	ECM-affiliated proteins	Matrisome-associated	matrisome	Non.matrisome	Non.matrisome	extracellular (non-matrisome)
Type.B.intercalated.cell	SDC2	Non.matrisome-Matrisome	BAG6	Type.B.intercalated.cell	3	93	38.6	5.15	1.3	ECM-affiliated proteins	Matrisome-associated	matrisome	Non.matrisome	Non.matrisome	extracellular (non-matrisome)
Connecting.tubule	SDC2	Non.matrisome-Matrisome	BAG6	Epithelial.progenitor.cell	3	38.9	34.7	3.07	1.36	ECM-affiliated proteins	Matrisome-associated	matrisome	Non.matrisome	Non.matrisome	extracellular (non-matrisome)
Distinct.proximal.tubule.1	SDC2	Non.matrisome-Matrisome	BAG6	Epithelial.progenitor.cell	3	70	34.7	3.19	1.36	ECM-affiliated proteins	Matrisome-associated	matrisome	Non.matrisome	Non.matrisome	extracellular (non-matrisome)
Fibroblast	SDC2	Non.matrisome-Matrisome	BAG6	Pelvic.epithelium	3	43.5	43.2	3.2	2.81	ECM-affiliated proteins	Matrisome-associated	matrisome	Non.matrisome	Non.matrisome	extracellular (non-matrisome)
Epithelial.progenitor.cell	SDC2	Non.matrisome-Matrisome	BAG6	Pelvic.epithelium	3	64.3	43.2	2.69	2.81	ECM-affiliated proteins	Matrisome-associated	matrisome	Non.matrisome	Non.matrisome	extracellular (non-matrisome)
Type.B.intercalated.cell	SDC2	Non.matrisome-Matrisome	BAG6	Podocyte	3	93	36.6	5.15	1.47	ECM-affiliated proteins	Matrisome-associated	matrisome	Non.matrisome	Non.matrisome	extracellular (non-matrisome)
Epithelial.progenitor.cell	SDC2	Non.matrisome-Matrisome	BAG6	Podocyte	3	64.3	36.6	2.69	1.47	ECM-affiliated proteins	Matrisome-associated	matrisome	Non.matrisome	Non.matrisome	extracellular (non-matrisome)
Podocyte	SDC2	Non.matrisome-Matrisome	BAG6	Distinct.proximal.tubule.1	3	74	38.3	2.92	1.26	ECM-affiliated proteins	Matrisome-associated	matrisome	Non.matrisome	Non.matrisome	extracellular (non-matrisome)
Myofibroblast	SDC2	Non.matrisome-Matrisome	BAG6	Distinct.proximal.tubule.1	3	36.8	38.3	1.77	1.26	ECM-affiliated proteins	Matrisome-associated	matrisome	Non.matrisome	Non.matrisome	extracellular (non-matrisome)
Type.B.intercalated.cell	SDC2	Non.matrisome-Matrisome	BAG6	Plasmacytoid.dendritic.cell	3	93	30.4	5.15	1.29	ECM-affiliated proteins	Matrisome-associated	matrisome	Non.matrisome	Non.matrisome	extracellular (non-matrisome)
Fibroblast	SDC2	Non.matrisome-Matrisome	BAG6	Type.A.intercalated.cell	3	43.5	32.3	3.2	1.62	ECM-affiliated proteins	Matrisome-associated	matrisome	Non.matrisome	Non.matrisome	extracellular (non-matrisome)
Podocyte	SDC2	Non.matrisome-Matrisome	BAG6	Type.B.intercalated.cell	3	74	38.6	2.92	1.3	ECM-affiliated proteins	Matrisome-associated	matrisome	Non.matrisome	Non.matrisome	extracellular (non-matrisome)
Fibroblast	SDC2	Non.matrisome-Matrisome	BAG6	Podocyte	3	43.5	36.6	3.2	1.47	ECM-affiliated proteins	Matrisome-associated	matrisome	Non.matrisome	Non.matrisome	extracellular (non-matrisome)
Distinct.proximal.tubule.1	SDC2	Non.matrisome-Matrisome	BAG6	Podocyte	3	70	36.6	3.19	1.47	ECM-affiliated proteins	Matrisome-associated	matrisome	Non.matrisome	Non.matrisome	extracellular (non-matrisome)
Distinct.proximal.tubule.1	SDC2	Non.matrisome-Matrisome	BAG6	Type.A.intercalated.cell	3	70	32.3	3.19	1.62	ECM-affiliated proteins	Matrisome-associated	matrisome	Non.matrisome	Non.matrisome	extracellular (non-matrisome)
Podocyte	SDC2	Non.matrisome-Matrisome	BAG6	Principal.cell	3	74	33.3	2.92	1.3	ECM-affiliated proteins	Matrisome-associated	matrisome	Non.matrisome	Non.matrisome	extracellular (non-matrisome)
Myofibroblast	SDC2	Non.matrisome-Matrisome	BAG6	Principal.cell	3	36.8	33.3	1.77	1.3	ECM-affiliated proteins	Matrisome-associated	matrisome	Non.matrisome	Non.matrisome	extracellular (non-matrisome)
Fibroblast	SDC2	Non.matrisome-Matrisome	BAG6	Distinct.proximal.tubule.1	3	43.5	38.3	3.2	1.26	ECM-affiliated proteins	Matrisome-associated	matrisome	Non.matrisome	Non.matrisome	extracellular (non-matrisome)
Type.B.intercalated.cell	SDC2	Non.matrisome-Matrisome	BAG6	Connecting.tubule	3	93	44.3	5.15	1.73	ECM-affiliated proteins	Matrisome-associated	matrisome	Non.matrisome	Non.matrisome	extracellular (non-matrisome)
Epithelial.progenitor.cell	SDC2	Non.matrisome-Matrisome	BAG6	Distinct.proximal.tubule.1	3	64.3	38.3	2.69	1.26	ECM-affiliated proteins	Matrisome-associated	matrisome	Non.matrisome	Non.matrisome	extracellular (non-matrisome)
Podocyte	SDC2	Non.matrisome-Matrisome	BAG6	Pelvic.epithelium	3	74	43.2	2.92	2.81	ECM-affiliated proteins	Matrisome-associated	matrisome	Non.matrisome	Non.matrisome	extracellular (non-matrisome)
Distinct.proximal.tubule.1	SDC2	Non.matrisome-Matrisome	BAG6	Distinct.proximal.tubule.1	3	70	38.3	3.19	1.26	ECM-affiliated proteins	Matrisome-associated	matrisome	Non.matrisome	Non.matrisome	extracellular (non-matrisome)
Connecting.tubule	SDC2	Non.matrisome-Matrisome	BAG6	Type.A.intercalated.cell	3	38.9	32.3	3.07	1.62	ECM-affiliated proteins	Matrisome-associated	matrisome	Non.matrisome	Non.matrisome	extracellular (non-matrisome)
Myofibroblast	SDC2	Non.matrisome-Matrisome	BAG6	Connecting.tubule	3	36.8	44.3	1.77	1.73	ECM-affiliated proteins	Matrisome-associated	matrisome	Non.matrisome	Non.matrisome	extracellular (non-matrisome)
Type.A.intercalated.cell	SDC2	Non.matrisome-Matrisome	BAG6	Podocyte	3	77.4	36.6	4.23	1.47	ECM-affiliated proteins	Matrisome-associated	matrisome	Non.matrisome	Non.matrisome	extracellular (non-matrisome)
Fibroblast	SDC2	Non.matrisome-Matrisome	BAG6	Type.B.intercalated.cell	3	43.5	38.6	3.2	1.3	ECM-affiliated proteins	Matrisome-associated	matrisome	Non.matrisome	Non.matrisome	extracellular (non-matrisome)
Fibroblast	SDC2	Non.matrisome-Matrisome	BAG6	Principal.cell	3	43.5	33.3	3.2	1.3	ECM-affiliated proteins	Matrisome-associated	matrisome	Non.matrisome	Non.matrisome	extracellular (non-matrisome)
Type.B.intercalated.cell	SDC2	Non.matrisome-Matrisome	BAG6	Distinct.proximal.tubule.1	3	93	38.3	5.15	1.26	ECM-affiliated proteins	Matrisome-associated	matrisome	Non.matrisome	Non.matrisome	extracellular (non-matrisome)
Epithelial.progenitor.cell	SDC2	Non.matrisome-Matrisome	BAG6	Epithelial.progenitor.cell	3	64.3	34.7	2.69	1.36	ECM-affiliated proteins	Matrisome-associated	matrisome	Non.matrisome	Non.matrisome	extracellular (non-matrisome)
Podocyte	SDC2	Non.matrisome-Matrisome	BAG6	Epithelial.progenitor.cell	3	74	34.7	2.92	1.36	ECM-affiliated proteins	Matrisome-associated	matrisome	Non.matrisome	Non.matrisome	extracellular (non-matrisome)
Type.A.intercalated.cell	SDC2	Non.matrisome-Matrisome	BAG6	Distinct.proximal.tubule.1	3	77.4	38.3	4.23	1.26	ECM-affiliated proteins	Matrisome-associated	matrisome	Non.matrisome	Non.matrisome	extracellular (non-matrisome)
Connecting.tubule	SDC2	Non.matrisome-Matrisome	BAG6	Podocyte	3	38.9	36.6	3.07	1.47	ECM-affiliated proteins	Matrisome-associated	matrisome	Non.matrisome	Non.matrisome	extracellular (non-matrisome)
Type.A.intercalated.cell	SDC2	Non.matrisome-Matrisome	BAG6	Pelvic.epithelium	3	77.4	43.2	4.23	2.81	ECM-affiliated proteins	Matrisome-associated	matrisome	Non.matrisome	Non.matrisome	extracellular (non-matrisome)
Podocyte	SDC2	Non.matrisome-Matrisome	BAG6	Type.A.intercalated.cell	3	74	32.3	2.92	1.62	ECM-affiliated proteins	Matrisome-associated	matrisome	Non.matrisome	Non.matrisome	extracellular (non-matrisome)
Epithelial.progenitor.cell	SDC2	Non.matrisome-Matrisome	BAG6	Type.A.intercalated.cell	3	64.3	32.3	2.69	1.62	ECM-affiliated proteins	Matrisome-associated	matrisome	Non.matrisome	Non.matrisome	extracellular (non-matrisome)
Myofibroblast	SDC2	Non.matrisome-Matrisome	BAG6	Type.A.intercalated.cell	3	36.8	32.3	1.77	1.62	ECM-affiliated proteins	Matrisome-associated	matrisome	Non.matrisome	Non.matrisome	extracellular (non-matrisome)
Connecting.tubule	SDC2	Non.matrisome-Matrisome	BAG6	Plasmacytoid.dendritic.cell	3	38.9	30.4	3.07	1.29	ECM-affiliated proteins	Matrisome-associated	matrisome	Non.matrisome	Non.matrisome	extracellular (non-matrisome)
Distinct.proximal.tubule.1	SDC2	Non.matrisome-Matrisome	BAG6	Principal.cell	3	70	33.3	3.19	1.3	ECM-affiliated proteins	Matrisome-associated	matrisome	Non.matrisome	Non.matrisome	extracellular (non-matrisome)
Type.B.intercalated.cell	SDC2	Non.matrisome-Matrisome	BAG6	Principal.cell	3	93	33.3	5.15	1.3	ECM-affiliated proteins	Matrisome-associated	matrisome	Non.matrisome	Non.matrisome	extracellular (non-matrisome)
Type.A.intercalated.cell	SDC2	Non.matrisome-Matrisome	BAG6	Plasmacytoid.dendritic.cell	3	77.4	30.4	4.23	1.29	ECM-affiliated proteins	Matrisome-associated	matrisome	Non.matrisome	Non.matrisome	extracellular (non-matrisome)
Distinct.proximal.tubule.1	SDC2	Non.matrisome-Matrisome	BAG6	Pelvic.epithelium	3	70	43.2	3.19	2.81	ECM-affiliated proteins	Matrisome-associated	matrisome	Non.matrisome	Non.matrisome	extracellular (non-matrisome)
Epithelial.progenitor.cell	SDC2	Non.matrisome-Matrisome	BAG6	Connecting.tubule	3	64.3	44.3	2.69	1.73	ECM-affiliated proteins	Matrisome-associated	matrisome	Non.matrisome	Non.matrisome	extracellular (non-matrisome)
Fibroblast	PCOLCE	Matrisome-Matrisome	BGN	Myofibroblast	3	56.5	86.8	5.15	4.08	ECM glycoproteins	Core matrisome	matrisome	Proteoglycans	Core matrisome	matrisome
Fibroblast	PCOLCE	Matrisome-Matrisome	BGN	Distinct.proximal.tubule.1	3	56.5	48.3	5.15	5.21	ECM glycoproteins	Core matrisome	matrisome	Proteoglycans	Core matrisome	matrisome
MNP_a.classical.monocyte.derived	TLR2	Non.matrisome-Matrisome	BGN	Myofibroblast	3	34.8	86.8	1.61	4.08	Non.matrisome	Non.matrisome	surfaceome	Proteoglycans	Core matrisome	matrisome
MNP_b.non_classical.monocyte.derived	TLR2	Non.matrisome-Matrisome	BGN	Podocyte	3	43.3	30.1	1.56	1.86	Non.matrisome	Non.matrisome	surfaceome	Proteoglycans	Core matrisome	matrisome
MNP_b.non_classical.monocyte.derived	TLR2	Non.matrisome-Matrisome	BGN	Myofibroblast	3	43.3	86.8	1.56	4.08	Non.matrisome	Non.matrisome	surfaceome	Proteoglycans	Core matrisome	matrisome
MNP_c.dendritic.cell	TLR2	Non.matrisome-Matrisome	BGN	Fibroblast	3	36.3	65.2	1.71	6	Non.matrisome	Non.matrisome	surfaceome	Proteoglycans	Core matrisome	matrisome
MNP_a.classical.monocyte.derived	TLR2	Non.matrisome-Matrisome	BGN	Fibroblast	3	34.8	65.2	1.61	6	Non.matrisome	Non.matrisome	surfaceome	Proteoglycans	Core matrisome	matrisome
MNP_a.classical.monocyte.derived	TLR2	Non.matrisome-Matrisome	BGN	Distinct.proximal.tubule.1	3	34.8	48.3	1.61	5.21	Non.matrisome	Non.matrisome	surfaceome	Proteoglycans	Core matrisome	matrisome
MNP_c.dendritic.cell	TLR2	Non.matrisome-Matrisome	BGN	Myofibroblast	3	36.3	86.8	1.71	4.08	Non.matrisome	Non.matrisome	surfaceome	Proteoglycans	Core matrisome	matrisome
Fibroblast	PCOLCE	Matrisome-Matrisome	BGN	Fibroblast	3	56.5	65.2	5.15	6	ECM glycoproteins	Core matrisome	matrisome	Proteoglycans	Core matrisome	matrisome
MNP_c.dendritic.cell	TLR2	Non.matrisome-Matrisome	BGN	Podocyte	3	36.3	30.1	1.71	1.86	Non.matrisome	Non.matrisome	surfaceome	Proteoglycans	Core matrisome	matrisome
MNP_c.dendritic.cell	TLR2	Non.matrisome-Matrisome	BGN	Distinct.proximal.tubule.1	3	36.3	48.3	1.71	5.21	Non.matrisome	Non.matrisome	surfaceome	Proteoglycans	Core matrisome	matrisome
MNP_b.non_classical.monocyte.derived	TLR2	Non.matrisome-Matrisome	BGN	Distinct.proximal.tubule.1	3	43.3	48.3	1.56	5.21	Non.matrisome	Non.matrisome	surfaceome	Proteoglycans	Core matrisome	matrisome
Fibroblast	PCOLCE	Matrisome-Matrisome	BGN	Podocyte	3	56.5	30.1	5.15	1.86	ECM glycoproteins	Core matrisome	matrisome	Proteoglycans	Core matrisome	matrisome
MNP_a.classical.monocyte.derived	TLR2	Non.matrisome-Matrisome	BGN	Podocyte	3	34.8	30.1	1.61	1.86	Non.matrisome	Non.matrisome	surfaceome	Proteoglycans	Core matrisome	matrisome
MNP_b.non_classical.monocyte.derived	TLR2	Non.matrisome-Matrisome	BGN	Fibroblast	3	43.3	65.2	1.56	6	Non.matrisome	Non.matrisome	surfaceome	Proteoglycans	Core matrisome	matrisome
Connecting.tubule	SDC1	Non.matrisome-Matrisome	BSG	Peritubular.capillary.endothelium.2	3	34.2	56.3	1.86	1.83	ECM-affiliated proteins	Matrisome-associated	matrisome	Non.matrisome	Non.matrisome	surfaceome
Transitional.urothelium	SDC1	Non.matrisome-Matrisome	BSG	Plasmacytoid.dendritic.cell	3	71.1	65.2	4.75	2.47	ECM-affiliated proteins	Matrisome-associated	matrisome	Non.matrisome	Non.matrisome	surfaceome
Transitional.urothelium	SDC1	Non.matrisome-Matrisome	BSG	NK.cell	3	71.1	57.2	4.75	1.68	ECM-affiliated proteins	Matrisome-associated	matrisome	Non.matrisome	Non.matrisome	surfaceome
Principal.cell	SDC1	Non.matrisome-Matrisome	BSG	MNP_c.dendritic.cell	3	31.9	57.1	1.36	2.2	ECM-affiliated proteins	Matrisome-associated	matrisome	Non.matrisome	Non.matrisome	surfaceome
Principal.cell	SDC1	Non.matrisome-Matrisome	BSG	Proliferating.Proximal.Tubule	3	31.9	56.2	1.36	1.65	ECM-affiliated proteins	Matrisome-associated	matrisome	Non.matrisome	Non.matrisome	surfaceome
Pelvic.epithelium	SDC1	Non.matrisome-Matrisome	BSG	Fibroblast	3	76.5	69.6	7.22	3.75	ECM-affiliated proteins	Matrisome-associated	matrisome	Non.matrisome	Non.matrisome	surfaceome
Transitional.urothelium	SDC1	Non.matrisome-Matrisome	BSG	Epithelial.progenitor.cell	3	71.1	84	4.75	7.12	ECM-affiliated proteins	Matrisome-associated	matrisome	Non.matrisome	Non.matrisome	surfaceome
Principal.cell	SDC1	Non.matrisome-Matrisome	BSG	Proximal.tubule	3	31.9	36.7	1.36	1.84	ECM-affiliated proteins	Matrisome-associated	matrisome	Non.matrisome	Non.matrisome	surfaceome
Transitional.urothelium	SDC1	Non.matrisome-Matrisome	BSG	Descending.vasa.recta.endothelium	3	71.1	50.3	4.75	2.06	ECM-affiliated proteins	Matrisome-associated	matrisome	Non.matrisome	Non.matrisome	surfaceome
Epithelial.progenitor.cell	SDC1	Non.matrisome-Matrisome	BSG	Mast.cell	3	49.8	36.8	3.19	2.21	ECM-affiliated proteins	Matrisome-associated	matrisome	Non.matrisome	Non.matrisome	surfaceome
Pelvic.epithelium	SDC1	Non.matrisome-Matrisome	BSG	Thick.ascending.limb.of.Loop.of.Henle	3	76.5	32.4	7.22	1.83	ECM-affiliated proteins	Matrisome-associated	matrisome	Non.matrisome	Non.matrisome	surfaceome
Epithelial.progenitor.cell	SDC1	Non.matrisome-Matrisome	BSG	MNP_a.classical.monocyte.derived	3	49.8	47.3	3.19	1.64	ECM-affiliated proteins	Matrisome-associated	matrisome	Non.matrisome	Non.matrisome	surfaceome
Connecting.tubule	SDC1	Non.matrisome-Matrisome	BSG	Descending.vasa.recta.endothelium	3	34.2	50.3	1.86	2.06	ECM-affiliated proteins	Matrisome-associated	matrisome	Non.matrisome	Non.matrisome	surfaceome
Pelvic.epithelium	SDC1	Non.matrisome-Matrisome	BSG	Proliferating.Proximal.Tubule	3	76.5	56.2	7.22	1.65	ECM-affiliated proteins	Matrisome-associated	matrisome	Non.matrisome	Non.matrisome	surfaceome
Connecting.tubule	SDC1	Non.matrisome-Matrisome	BSG	Principal.cell	3	34.2	82.6	1.86	4.51	ECM-affiliated proteins	Matrisome-associated	matrisome	Non.matrisome	Non.matrisome	surfaceome
Epithelial.progenitor.cell	SDC1	Non.matrisome-Matrisome	BSG	Connecting.tubule	3	49.8	96	3.19	10.33	ECM-affiliated proteins	Matrisome-associated	matrisome	Non.matrisome	Non.matrisome	surfaceome
Transitional.urothelium	SDC1	Non.matrisome-Matrisome	BSG	Transitional.urothelium	3	71.1	46.7	4.75	2.67	ECM-affiliated proteins	Matrisome-associated	matrisome	Non.matrisome	Non.matrisome	surfaceome
Pelvic.epithelium	SDC1	Non.matrisome-Matrisome	BSG	MNP_a.classical.monocyte.derived	3	76.5	47.3	7.22	1.64	ECM-affiliated proteins	Matrisome-associated	matrisome	Non.matrisome	Non.matrisome	surfaceome
Transitional.urothelium	SDC1	Non.matrisome-Matrisome	BSG	Ascending.vasa.recta.endothelium	3	71.1	51.5	4.75	1.65	ECM-affiliated proteins	Matrisome-associated	matrisome	Non.matrisome	Non.matrisome	surfaceome
Transitional.urothelium	SDC1	Non.matrisome-Matrisome	BSG	Myofibroblast	3	71.1	73.6	4.75	2.28	ECM-affiliated proteins	Matrisome-associated	matrisome	Non.matrisome	Non.matrisome	surfaceome
Pelvic.epithelium	SDC1	Non.matrisome-Matrisome	BSG	Peritubular.capillary.endothelium.1	3	76.5	35.9	7.22	1.3	ECM-affiliated proteins	Matrisome-associated	matrisome	Non.matrisome	Non.matrisome	surfaceome
Epithelial.progenitor.cell	SDC1	Non.matrisome-Matrisome	BSG	Pelvic.epithelium	3	49.8	72	3.19	8.52	ECM-affiliated proteins	Matrisome-associated	matrisome	Non.matrisome	Non.matrisome	surfaceome
Transitional.urothelium	SDC1	Non.matrisome-Matrisome	BSG	Peritubular.capillary.endothelium.1	3	71.1	35.9	4.75	1.3	ECM-affiliated proteins	Matrisome-associated	matrisome	Non.matrisome	Non.matrisome	surfaceome
Connecting.tubule	SDC1	Non.matrisome-Matrisome	BSG	NK.cell	3	34.2	57.2	1.86	1.68	ECM-affiliated proteins	Matrisome-associated	matrisome	Non.matrisome	Non.matrisome	surfaceome
Principal.cell	SDC1	Non.matrisome-Matrisome	BSG	MNP_a.classical.monocyte.derived	3	31.9	47.3	1.36	1.64	ECM-affiliated proteins	Matrisome-associated	matrisome	Non.matrisome	Non.matrisome	surfaceome
Connecting.tubule	SDC1	Non.matrisome-Matrisome	BSG	Glomerular.endothelium	3	34.2	42.2	1.86	1.41	ECM-affiliated proteins	Matrisome-associated	matrisome	Non.matrisome	Non.matrisome	surfaceome
Epithelial.progenitor.cell	SDC1	Non.matrisome-Matrisome	BSG	Descending.vasa.recta.endothelium	3	49.8	50.3	3.19	2.06	ECM-affiliated proteins	Matrisome-associated	matrisome	Non.matrisome	Non.matrisome	surfaceome
Connecting.tubule	SDC1	Non.matrisome-Matrisome	BSG	Transitional.urothelium	3	34.2	46.7	1.86	2.67	ECM-affiliated proteins	Matrisome-associated	matrisome	Non.matrisome	Non.matrisome	surfaceome
Connecting.tubule	SDC1	Non.matrisome-Matrisome	BSG	Pelvic.epithelium	3	34.2	72	1.86	8.52	ECM-affiliated proteins	Matrisome-associated	matrisome	Non.matrisome	Non.matrisome	surfaceome
Epithelial.progenitor.cell	SDC1	Non.matrisome-Matrisome	BSG	NK.cell	3	49.8	57.2	3.19	1.68	ECM-affiliated proteins	Matrisome-associated	matrisome	Non.matrisome	Non.matrisome	surfaceome
Epithelial.progenitor.cell	SDC1	Non.matrisome-Matrisome	BSG	Principal.cell	3	49.8	82.6	3.19	4.51	ECM-affiliated proteins	Matrisome-associated	matrisome	Non.matrisome	Non.matrisome	surfaceome
Pelvic.epithelium	SDC1	Non.matrisome-Matrisome	BSG	Transitional.urothelium	3	76.5	46.7	7.22	2.67	ECM-affiliated proteins	Matrisome-associated	matrisome	Non.matrisome	Non.matrisome	surfaceome
Principal.cell	SDC1	Non.matrisome-Matrisome	BSG	Type.A.intercalated.cell	3	31.9	87.6	1.36	16.61	ECM-affiliated proteins	Matrisome-associated	matrisome	Non.matrisome	Non.matrisome	surfaceome
Epithelial.progenitor.cell	SDC1	Non.matrisome-Matrisome	BSG	Type.A.intercalated.cell	3	49.8	87.6	3.19	16.61	ECM-affiliated proteins	Matrisome-associated	matrisome	Non.matrisome	Non.matrisome	surfaceome
Pelvic.epithelium	SDC1	Non.matrisome-Matrisome	BSG	Plasmacytoid.dendritic.cell	3	76.5	65.2	7.22	2.47	ECM-affiliated proteins	Matrisome-associated	matrisome	Non.matrisome	Non.matrisome	surfaceome
Connecting.tubule	SDC1	Non.matrisome-Matrisome	BSG	Type.B.intercalated.cell	3	34.2	98.2	1.86	12.52	ECM-affiliated proteins	Matrisome-associated	matrisome	Non.matrisome	Non.matrisome	surfaceome
Epithelial.progenitor.cell	SDC1	Non.matrisome-Matrisome	BSG	Proximal.tubule	3	49.8	36.7	3.19	1.84	ECM-affiliated proteins	Matrisome-associated	matrisome	Non.matrisome	Non.matrisome	surfaceome
Epithelial.progenitor.cell	SDC1	Non.matrisome-Matrisome	BSG	Proliferating.Proximal.Tubule	3	49.8	56.2	3.19	1.65	ECM-affiliated proteins	Matrisome-associated	matrisome	Non.matrisome	Non.matrisome	surfaceome
Transitional.urothelium	SDC1	Non.matrisome-Matrisome	BSG	Type.A.intercalated.cell	3	71.1	87.6	4.75	16.61	ECM-affiliated proteins	Matrisome-associated	matrisome	Non.matrisome	Non.matrisome	surfaceome
Epithelial.progenitor.cell	SDC1	Non.matrisome-Matrisome	BSG	Peritubular.capillary.endothelium.1	3	49.8	35.9	3.19	1.3	ECM-affiliated proteins	Matrisome-associated	matrisome	Non.matrisome	Non.matrisome	surfaceome
Principal.cell	SDC1	Non.matrisome-Matrisome	BSG	Mast.cell	3	31.9	36.8	1.36	2.21	ECM-affiliated proteins	Matrisome-associated	matrisome	Non.matrisome	Non.matrisome	surfaceome
Epithelial.progenitor.cell	SDC1	Non.matrisome-Matrisome	BSG	Peritubular.capillary.endothelium.2	3	49.8	56.3	3.19	1.83	ECM-affiliated proteins	Matrisome-associated	matrisome	Non.matrisome	Non.matrisome	surfaceome
Epithelial.progenitor.cell	SDC1	Non.matrisome-Matrisome	BSG	Transitional.urothelium	3	49.8	46.7	3.19	2.67	ECM-affiliated proteins	Matrisome-associated	matrisome	Non.matrisome	Non.matrisome	surfaceome
Transitional.urothelium	SDC1	Non.matrisome-Matrisome	BSG	Distinct.proximal.tubule.1	3	71.1	83.3	4.75	4.92	ECM-affiliated proteins	Matrisome-associated	matrisome	Non.matrisome	Non.matrisome	surfaceome
Connecting.tubule	SDC1	Non.matrisome-Matrisome	BSG	Ascending.vasa.recta.endothelium	3	34.2	51.5	1.86	1.65	ECM-affiliated proteins	Matrisome-associated	matrisome	Non.matrisome	Non.matrisome	surfaceome
Pelvic.epithelium	SDC1	Non.matrisome-Matrisome	BSG	Mast.cell	3	76.5	36.8	7.22	2.21	ECM-affiliated proteins	Matrisome-associated	matrisome	Non.matrisome	Non.matrisome	surfaceome
Transitional.urothelium	SDC1	Non.matrisome-Matrisome	BSG	Pelvic.epithelium	3	71.1	72	4.75	8.52	ECM-affiliated proteins	Matrisome-associated	matrisome	Non.matrisome	Non.matrisome	surfaceome
Pelvic.epithelium	SDC1	Non.matrisome-Matrisome	BSG	Type.B.intercalated.cell	3	76.5	98.2	7.22	12.52	ECM-affiliated proteins	Matrisome-associated	matrisome	Non.matrisome	Non.matrisome	surfaceome
Principal.cell	SDC1	Non.matrisome-Matrisome	BSG	Thick.ascending.limb.of.Loop.of.Henle	3	31.9	32.4	1.36	1.83	ECM-affiliated proteins	Matrisome-associated	matrisome	Non.matrisome	Non.matrisome	surfaceome
Connecting.tubule	SDC1	Non.matrisome-Matrisome	BSG	MNP_a.classical.monocyte.derived	3	34.2	47.3	1.86	1.64	ECM-affiliated proteins	Matrisome-associated	matrisome	Non.matrisome	Non.matrisome	surfaceome
Principal.cell	SDC1	Non.matrisome-Matrisome	BSG	Peritubular.capillary.endothelium.2	3	31.9	56.3	1.36	1.83	ECM-affiliated proteins	Matrisome-associated	matrisome	Non.matrisome	Non.matrisome	surfaceome
Principal.cell	SDC1	Non.matrisome-Matrisome	BSG	Myofibroblast	3	31.9	73.6	1.36	2.28	ECM-affiliated proteins	Matrisome-associated	matrisome	Non.matrisome	Non.matrisome	surfaceome
Epithelial.progenitor.cell	SDC1	Non.matrisome-Matrisome	BSG	Fibroblast	3	49.8	69.6	3.19	3.75	ECM-affiliated proteins	Matrisome-associated	matrisome	Non.matrisome	Non.matrisome	surfaceome
Connecting.tubule	SDC1	Non.matrisome-Matrisome	BSG	Myofibroblast	3	34.2	73.6	1.86	2.28	ECM-affiliated proteins	Matrisome-associated	matrisome	Non.matrisome	Non.matrisome	surfaceome
Pelvic.epithelium	SDC1	Non.matrisome-Matrisome	BSG	Podocyte	3	76.5	80.5	7.22	4.32	ECM-affiliated proteins	Matrisome-associated	matrisome	Non.matrisome	Non.matrisome	surfaceome
Transitional.urothelium	SDC1	Non.matrisome-Matrisome	BSG	Peritubular.capillary.endothelium.2	3	71.1	56.3	4.75	1.83	ECM-affiliated proteins	Matrisome-associated	matrisome	Non.matrisome	Non.matrisome	surfaceome
Transitional.urothelium	SDC1	Non.matrisome-Matrisome	BSG	Fibroblast	3	71.1	69.6	4.75	3.75	ECM-affiliated proteins	Matrisome-associated	matrisome	Non.matrisome	Non.matrisome	surfaceome
Epithelial.progenitor.cell	SDC1	Non.matrisome-Matrisome	BSG	Type.B.intercalated.cell	3	49.8	98.2	3.19	12.52	ECM-affiliated proteins	Matrisome-associated	matrisome	Non.matrisome	Non.matrisome	surfaceome
Epithelial.progenitor.cell	SDC1	Non.matrisome-Matrisome	BSG	MNP_c.dendritic.cell	3	49.8	57.1	3.19	2.2	ECM-affiliated proteins	Matrisome-associated	matrisome	Non.matrisome	Non.matrisome	surfaceome
Principal.cell	SDC1	Non.matrisome-Matrisome	BSG	Distinct.proximal.tubule.2	3	31.9	43.8	1.36	1.96	ECM-affiliated proteins	Matrisome-associated	matrisome	Non.matrisome	Non.matrisome	surfaceome
Connecting.tubule	SDC1	Non.matrisome-Matrisome	BSG	Connecting.tubule	3	34.2	96	1.86	10.33	ECM-affiliated proteins	Matrisome-associated	matrisome	Non.matrisome	Non.matrisome	surfaceome
Transitional.urothelium	SDC1	Non.matrisome-Matrisome	BSG	MNP_c.dendritic.cell	3	71.1	57.1	4.75	2.2	ECM-affiliated proteins	Matrisome-associated	matrisome	Non.matrisome	Non.matrisome	surfaceome
Epithelial.progenitor.cell	SDC1	Non.matrisome-Matrisome	BSG	Ascending.vasa.recta.endothelium	3	49.8	51.5	3.19	1.65	ECM-affiliated proteins	Matrisome-associated	matrisome	Non.matrisome	Non.matrisome	surfaceome
Connecting.tubule	SDC1	Non.matrisome-Matrisome	BSG	Distinct.proximal.tubule.2	3	34.2	43.8	1.86	1.96	ECM-affiliated proteins	Matrisome-associated	matrisome	Non.matrisome	Non.matrisome	surfaceome
Pelvic.epithelium	SDC1	Non.matrisome-Matrisome	BSG	Principal.cell	3	76.5	82.6	7.22	4.51	ECM-affiliated proteins	Matrisome-associated	matrisome	Non.matrisome	Non.matrisome	surfaceome
Transitional.urothelium	SDC1	Non.matrisome-Matrisome	BSG	MNP_b.non_classical.monocyte.derived	3	71.1	62.6	4.75	2.04	ECM-affiliated proteins	Matrisome-associated	matrisome	Non.matrisome	Non.matrisome	surfaceome
Principal.cell	SDC1	Non.matrisome-Matrisome	BSG	Pelvic.epithelium	3	31.9	72	1.36	8.52	ECM-affiliated proteins	Matrisome-associated	matrisome	Non.matrisome	Non.matrisome	surfaceome
Principal.cell	SDC1	Non.matrisome-Matrisome	BSG	NKT.cell	3	31.9	44.3	1.36	1.52	ECM-affiliated proteins	Matrisome-associated	matrisome	Non.matrisome	Non.matrisome	surfaceome
Principal.cell	SDC1	Non.matrisome-Matrisome	BSG	Type.B.intercalated.cell	3	31.9	98.2	1.36	12.52	ECM-affiliated proteins	Matrisome-associated	matrisome	Non.matrisome	Non.matrisome	surfaceome
Connecting.tubule	SDC1	Non.matrisome-Matrisome	BSG	Type.A.intercalated.cell	3	34.2	87.6	1.86	16.61	ECM-affiliated proteins	Matrisome-associated	matrisome	Non.matrisome	Non.matrisome	surfaceome
Connecting.tubule	SDC1	Non.matrisome-Matrisome	BSG	NKT.cell	3	34.2	44.3	1.86	1.52	ECM-affiliated proteins	Matrisome-associated	matrisome	Non.matrisome	Non.matrisome	surfaceome
Pelvic.epithelium	SDC1	Non.matrisome-Matrisome	BSG	Myofibroblast	3	76.5	73.6	7.22	2.28	ECM-affiliated proteins	Matrisome-associated	matrisome	Non.matrisome	Non.matrisome	surfaceome
Pelvic.epithelium	SDC1	Non.matrisome-Matrisome	BSG	Distinct.proximal.tubule.1	3	76.5	83.3	7.22	4.92	ECM-affiliated proteins	Matrisome-associated	matrisome	Non.matrisome	Non.matrisome	surfaceome
Connecting.tubule	SDC1	Non.matrisome-Matrisome	BSG	Proliferating.Proximal.Tubule	3	34.2	56.2	1.86	1.65	ECM-affiliated proteins	Matrisome-associated	matrisome	Non.matrisome	Non.matrisome	surfaceome
Pelvic.epithelium	SDC1	Non.matrisome-Matrisome	BSG	Pelvic.epithelium	3	76.5	72	7.22	8.52	ECM-affiliated proteins	Matrisome-associated	matrisome	Non.matrisome	Non.matrisome	surfaceome
Epithelial.progenitor.cell	SDC1	Non.matrisome-Matrisome	BSG	Distinct.proximal.tubule.1	3	49.8	83.3	3.19	4.92	ECM-affiliated proteins	Matrisome-associated	matrisome	Non.matrisome	Non.matrisome	surfaceome
Connecting.tubule	SDC1	Non.matrisome-Matrisome	BSG	Fibroblast	3	34.2	69.6	1.86	3.75	ECM-affiliated proteins	Matrisome-associated	matrisome	Non.matrisome	Non.matrisome	surfaceome
Pelvic.epithelium	SDC1	Non.matrisome-Matrisome	BSG	Glomerular.endothelium	3	76.5	42.2	7.22	1.41	ECM-affiliated proteins	Matrisome-associated	matrisome	Non.matrisome	Non.matrisome	surfaceome
Connecting.tubule	SDC1	Non.matrisome-Matrisome	BSG	Plasmacytoid.dendritic.cell	3	34.2	65.2	1.86	2.47	ECM-affiliated proteins	Matrisome-associated	matrisome	Non.matrisome	Non.matrisome	surfaceome
Principal.cell	SDC1	Non.matrisome-Matrisome	BSG	Peritubular.capillary.endothelium.1	3	31.9	35.9	1.36	1.3	ECM-affiliated proteins	Matrisome-associated	matrisome	Non.matrisome	Non.matrisome	surfaceome
Epithelial.progenitor.cell	SDC1	Non.matrisome-Matrisome	BSG	Glomerular.endothelium	3	49.8	42.2	3.19	1.41	ECM-affiliated proteins	Matrisome-associated	matrisome	Non.matrisome	Non.matrisome	surfaceome
Epithelial.progenitor.cell	SDC1	Non.matrisome-Matrisome	BSG	Distinct.proximal.tubule.2	3	49.8	43.8	3.19	1.96	ECM-affiliated proteins	Matrisome-associated	matrisome	Non.matrisome	Non.matrisome	surfaceome
Epithelial.progenitor.cell	SDC1	Non.matrisome-Matrisome	BSG	Podocyte	3	49.8	80.5	3.19	4.32	ECM-affiliated proteins	Matrisome-associated	matrisome	Non.matrisome	Non.matrisome	surfaceome
Principal.cell	SDC1	Non.matrisome-Matrisome	BSG	Podocyte	3	31.9	80.5	1.36	4.32	ECM-affiliated proteins	Matrisome-associated	matrisome	Non.matrisome	Non.matrisome	surfaceome
Principal.cell	SDC1	Non.matrisome-Matrisome	BSG	Descending.vasa.recta.endothelium	3	31.9	50.3	1.36	2.06	ECM-affiliated proteins	Matrisome-associated	matrisome	Non.matrisome	Non.matrisome	surfaceome
Epithelial.progenitor.cell	SDC1	Non.matrisome-Matrisome	BSG	NKT.cell	3	49.8	44.3	3.19	1.52	ECM-affiliated proteins	Matrisome-associated	matrisome	Non.matrisome	Non.matrisome	surfaceome
Epithelial.progenitor.cell	SDC1	Non.matrisome-Matrisome	BSG	Plasmacytoid.dendritic.cell	3	49.8	65.2	3.19	2.47	ECM-affiliated proteins	Matrisome-associated	matrisome	Non.matrisome	Non.matrisome	surfaceome
Principal.cell	SDC1	Non.matrisome-Matrisome	BSG	Principal.cell	3	31.9	82.6	1.36	4.51	ECM-affiliated proteins	Matrisome-associated	matrisome	Non.matrisome	Non.matrisome	surfaceome
Principal.cell	SDC1	Non.matrisome-Matrisome	BSG	Ascending.vasa.recta.endothelium	3	31.9	51.5	1.36	1.65	ECM-affiliated proteins	Matrisome-associated	matrisome	Non.matrisome	Non.matrisome	surfaceome
Transitional.urothelium	SDC1	Non.matrisome-Matrisome	BSG	Connecting.tubule	3	71.1	96	4.75	10.33	ECM-affiliated proteins	Matrisome-associated	matrisome	Non.matrisome	Non.matrisome	surfaceome
Connecting.tubule	SDC1	Non.matrisome-Matrisome	BSG	MNP_b.non_classical.monocyte.derived	3	34.2	62.6	1.86	2.04	ECM-affiliated proteins	Matrisome-associated	matrisome	Non.matrisome	Non.matrisome	surfaceome
Transitional.urothelium	SDC1	Non.matrisome-Matrisome	BSG	NKT.cell	3	71.1	44.3	4.75	1.52	ECM-affiliated proteins	Matrisome-associated	matrisome	Non.matrisome	Non.matrisome	surfaceome
Pelvic.epithelium	SDC1	Non.matrisome-Matrisome	BSG	NK.cell	3	76.5	57.2	7.22	1.68	ECM-affiliated proteins	Matrisome-associated	matrisome	Non.matrisome	Non.matrisome	surfaceome
Principal.cell	SDC1	Non.matrisome-Matrisome	BSG	Connecting.tubule	3	31.9	96	1.36	10.33	ECM-affiliated proteins	Matrisome-associated	matrisome	Non.matrisome	Non.matrisome	surfaceome
Transitional.urothelium	SDC1	Non.matrisome-Matrisome	BSG	Principal.cell	3	71.1	82.6	4.75	4.51	ECM-affiliated proteins	Matrisome-associated	matrisome	Non.matrisome	Non.matrisome	surfaceome
Epithelial.progenitor.cell	SDC1	Non.matrisome-Matrisome	BSG	MNP_b.non_classical.monocyte.derived	3	49.8	62.6	3.19	2.04	ECM-affiliated proteins	Matrisome-associated	matrisome	Non.matrisome	Non.matrisome	surfaceome
Principal.cell	SDC1	Non.matrisome-Matrisome	BSG	Fibroblast	3	31.9	69.6	1.36	3.75	ECM-affiliated proteins	Matrisome-associated	matrisome	Non.matrisome	Non.matrisome	surfaceome
Connecting.tubule	SDC1	Non.matrisome-Matrisome	BSG	Podocyte	3	34.2	80.5	1.86	4.32	ECM-affiliated proteins	Matrisome-associated	matrisome	Non.matrisome	Non.matrisome	surfaceome
Pelvic.epithelium	SDC1	Non.matrisome-Matrisome	BSG	NKT.cell	3	76.5	44.3	7.22	1.52	ECM-affiliated proteins	Matrisome-associated	matrisome	Non.matrisome	Non.matrisome	surfaceome
Connecting.tubule	SDC1	Non.matrisome-Matrisome	BSG	Mast.cell	3	34.2	36.8	1.86	2.21	ECM-affiliated proteins	Matrisome-associated	matrisome	Non.matrisome	Non.matrisome	surfaceome
Pelvic.epithelium	SDC1	Non.matrisome-Matrisome	BSG	Type.A.intercalated.cell	3	76.5	87.6	7.22	16.61	ECM-affiliated proteins	Matrisome-associated	matrisome	Non.matrisome	Non.matrisome	surfaceome
Epithelial.progenitor.cell	SDC1	Non.matrisome-Matrisome	BSG	Myofibroblast	3	49.8	73.6	3.19	2.28	ECM-affiliated proteins	Matrisome-associated	matrisome	Non.matrisome	Non.matrisome	surfaceome
Pelvic.epithelium	SDC1	Non.matrisome-Matrisome	BSG	MNP_b.non_classical.monocyte.derived	3	76.5	62.6	7.22	2.04	ECM-affiliated proteins	Matrisome-associated	matrisome	Non.matrisome	Non.matrisome	surfaceome
Transitional.urothelium	SDC1	Non.matrisome-Matrisome	BSG	Proliferating.Proximal.Tubule	3	71.1	56.2	4.75	1.65	ECM-affiliated proteins	Matrisome-associated	matrisome	Non.matrisome	Non.matrisome	surfaceome
Principal.cell	SDC1	Non.matrisome-Matrisome	BSG	Plasmacytoid.dendritic.cell	3	31.9	65.2	1.36	2.47	ECM-affiliated proteins	Matrisome-associated	matrisome	Non.matrisome	Non.matrisome	surfaceome
Epithelial.progenitor.cell	SDC1	Non.matrisome-Matrisome	BSG	Epithelial.progenitor.cell	3	49.8	84	3.19	7.12	ECM-affiliated proteins	Matrisome-associated	matrisome	Non.matrisome	Non.matrisome	surfaceome
Transitional.urothelium	SDC1	Non.matrisome-Matrisome	BSG	Distinct.proximal.tubule.2	3	71.1	43.8	4.75	1.96	ECM-affiliated proteins	Matrisome-associated	matrisome	Non.matrisome	Non.matrisome	surfaceome
Transitional.urothelium	SDC1	Non.matrisome-Matrisome	BSG	Glomerular.endothelium	3	71.1	42.2	4.75	1.41	ECM-affiliated proteins	Matrisome-associated	matrisome	Non.matrisome	Non.matrisome	surfaceome
Transitional.urothelium	SDC1	Non.matrisome-Matrisome	BSG	Mast.cell	3	71.1	36.8	4.75	2.21	ECM-affiliated proteins	Matrisome-associated	matrisome	Non.matrisome	Non.matrisome	surfaceome
Pelvic.epithelium	SDC1	Non.matrisome-Matrisome	BSG	MNP_c.dendritic.cell	3	76.5	57.1	7.22	2.2	ECM-affiliated proteins	Matrisome-associated	matrisome	Non.matrisome	Non.matrisome	surfaceome
Pelvic.epithelium	SDC1	Non.matrisome-Matrisome	BSG	Proximal.tubule	3	76.5	36.7	7.22	1.84	ECM-affiliated proteins	Matrisome-associated	matrisome	Non.matrisome	Non.matrisome	surfaceome
Transitional.urothelium	SDC1	Non.matrisome-Matrisome	BSG	Thick.ascending.limb.of.Loop.of.Henle	3	71.1	32.4	4.75	1.83	ECM-affiliated proteins	Matrisome-associated	matrisome	Non.matrisome	Non.matrisome	surfaceome
Transitional.urothelium	SDC1	Non.matrisome-Matrisome	BSG	Podocyte	3	71.1	80.5	4.75	4.32	ECM-affiliated proteins	Matrisome-associated	matrisome	Non.matrisome	Non.matrisome	surfaceome
Principal.cell	SDC1	Non.matrisome-Matrisome	BSG	Distinct.proximal.tubule.1	3	31.9	83.3	1.36	4.92	ECM-affiliated proteins	Matrisome-associated	matrisome	Non.matrisome	Non.matrisome	surfaceome
Principal.cell	SDC1	Non.matrisome-Matrisome	BSG	NK.cell	3	31.9	57.2	1.36	1.68	ECM-affiliated proteins	Matrisome-associated	matrisome	Non.matrisome	Non.matrisome	surfaceome
Principal.cell	SDC1	Non.matrisome-Matrisome	BSG	MNP_b.non_classical.monocyte.derived	3	31.9	62.6	1.36	2.04	ECM-affiliated proteins	Matrisome-associated	matrisome	Non.matrisome	Non.matrisome	surfaceome
Principal.cell	SDC1	Non.matrisome-Matrisome	BSG	Epithelial.progenitor.cell	3	31.9	84	1.36	7.12	ECM-affiliated proteins	Matrisome-associated	matrisome	Non.matrisome	Non.matrisome	surfaceome
Connecting.tubule	SDC1	Non.matrisome-Matrisome	BSG	Epithelial.progenitor.cell	3	34.2	84	1.86	7.12	ECM-affiliated proteins	Matrisome-associated	matrisome	Non.matrisome	Non.matrisome	surfaceome
Transitional.urothelium	SDC1	Non.matrisome-Matrisome	BSG	Type.B.intercalated.cell	3	71.1	98.2	4.75	12.52	ECM-affiliated proteins	Matrisome-associated	matrisome	Non.matrisome	Non.matrisome	surfaceome
Connecting.tubule	SDC1	Non.matrisome-Matrisome	BSG	Distinct.proximal.tubule.1	3	34.2	83.3	1.86	4.92	ECM-affiliated proteins	Matrisome-associated	matrisome	Non.matrisome	Non.matrisome	surfaceome
Connecting.tubule	SDC1	Non.matrisome-Matrisome	BSG	Peritubular.capillary.endothelium.1	3	34.2	35.9	1.86	1.3	ECM-affiliated proteins	Matrisome-associated	matrisome	Non.matrisome	Non.matrisome	surfaceome
Pelvic.epithelium	SDC1	Non.matrisome-Matrisome	BSG	Distinct.proximal.tubule.2	3	76.5	43.8	7.22	1.96	ECM-affiliated proteins	Matrisome-associated	matrisome	Non.matrisome	Non.matrisome	surfaceome
Pelvic.epithelium	SDC1	Non.matrisome-Matrisome	BSG	Connecting.tubule	3	76.5	96	7.22	10.33	ECM-affiliated proteins	Matrisome-associated	matrisome	Non.matrisome	Non.matrisome	surfaceome
Connecting.tubule	SDC1	Non.matrisome-Matrisome	BSG	MNP_c.dendritic.cell	3	34.2	57.1	1.86	2.2	ECM-affiliated proteins	Matrisome-associated	matrisome	Non.matrisome	Non.matrisome	surfaceome
Connecting.tubule	SDC1	Non.matrisome-Matrisome	BSG	Proximal.tubule	3	34.2	36.7	1.86	1.84	ECM-affiliated proteins	Matrisome-associated	matrisome	Non.matrisome	Non.matrisome	surfaceome
Transitional.urothelium	SDC1	Non.matrisome-Matrisome	BSG	Proximal.tubule	3	71.1	36.7	4.75	1.84	ECM-affiliated proteins	Matrisome-associated	matrisome	Non.matrisome	Non.matrisome	surfaceome
Principal.cell	SDC1	Non.matrisome-Matrisome	BSG	Glomerular.endothelium	3	31.9	42.2	1.36	1.41	ECM-affiliated proteins	Matrisome-associated	matrisome	Non.matrisome	Non.matrisome	surfaceome
Connecting.tubule	SDC1	Non.matrisome-Matrisome	BSG	Thick.ascending.limb.of.Loop.of.Henle	3	34.2	32.4	1.86	1.83	ECM-affiliated proteins	Matrisome-associated	matrisome	Non.matrisome	Non.matrisome	surfaceome
Transitional.urothelium	SDC1	Non.matrisome-Matrisome	BSG	MNP_a.classical.monocyte.derived	3	71.1	47.3	4.75	1.64	ECM-affiliated proteins	Matrisome-associated	matrisome	Non.matrisome	Non.matrisome	surfaceome
Pelvic.epithelium	SDC1	Non.matrisome-Matrisome	BSG	Ascending.vasa.recta.endothelium	3	76.5	51.5	7.22	1.65	ECM-affiliated proteins	Matrisome-associated	matrisome	Non.matrisome	Non.matrisome	surfaceome
Pelvic.epithelium	SDC1	Non.matrisome-Matrisome	BSG	Epithelial.progenitor.cell	3	76.5	84	7.22	7.12	ECM-affiliated proteins	Matrisome-associated	matrisome	Non.matrisome	Non.matrisome	surfaceome
Pelvic.epithelium	SDC1	Non.matrisome-Matrisome	BSG	Descending.vasa.recta.endothelium	3	76.5	50.3	7.22	2.06	ECM-affiliated proteins	Matrisome-associated	matrisome	Non.matrisome	Non.matrisome	surfaceome
Principal.cell	SDC1	Non.matrisome-Matrisome	BSG	Transitional.urothelium	3	31.9	46.7	1.36	2.67	ECM-affiliated proteins	Matrisome-associated	matrisome	Non.matrisome	Non.matrisome	surfaceome
Pelvic.epithelium	SDC1	Non.matrisome-Matrisome	BSG	Peritubular.capillary.endothelium.2	3	76.5	56.3	7.22	1.83	ECM-affiliated proteins	Matrisome-associated	matrisome	Non.matrisome	Non.matrisome	surfaceome
Epithelial.progenitor.cell	SDC1	Non.matrisome-Matrisome	BSG	Thick.ascending.limb.of.Loop.of.Henle	3	49.8	32.4	3.19	1.83	ECM-affiliated proteins	Matrisome-associated	matrisome	Non.matrisome	Non.matrisome	surfaceome
Epithelial.progenitor.cell	SDC1	Matrisome-Matrisome	CCL2	Distinct.proximal.tubule.1	3	49.8	46.7	3.19	12.64	ECM-affiliated proteins	Matrisome-associated	matrisome	Secreted factors	Matrisome-associated	matrisome
Principal.cell	SDC1	Matrisome-Matrisome	CCL2	Distinct.proximal.tubule.1	3	31.9	46.7	1.36	12.64	ECM-affiliated proteins	Matrisome-associated	matrisome	Secreted factors	Matrisome-associated	matrisome
Transitional.urothelium	SDC1	Matrisome-Matrisome	CCL2	Fibroblast	3	71.1	43.5	4.75	25.5	ECM-affiliated proteins	Matrisome-associated	matrisome	Secreted factors	Matrisome-associated	matrisome
Epithelial.progenitor.cell	SDC1	Matrisome-Matrisome	CCL2	Fibroblast	3	49.8	43.5	3.19	25.5	ECM-affiliated proteins	Matrisome-associated	matrisome	Secreted factors	Matrisome-associated	matrisome
Pelvic.epithelium	SDC1	Matrisome-Matrisome	CCL2	Distinct.proximal.tubule.1	3	76.5	46.7	7.22	12.64	ECM-affiliated proteins	Matrisome-associated	matrisome	Secreted factors	Matrisome-associated	matrisome
Pelvic.epithelium	SDC1	Matrisome-Matrisome	CCL2	Fibroblast	3	76.5	43.5	7.22	25.5	ECM-affiliated proteins	Matrisome-associated	matrisome	Secreted factors	Matrisome-associated	matrisome
Connecting.tubule	SDC1	Matrisome-Matrisome	CCL2	Distinct.proximal.tubule.1	3	34.2	46.7	1.86	12.64	ECM-affiliated proteins	Matrisome-associated	matrisome	Secreted factors	Matrisome-associated	matrisome
Transitional.urothelium	SDC1	Matrisome-Matrisome	CCL2	Distinct.proximal.tubule.1	3	71.1	46.7	4.75	12.64	ECM-affiliated proteins	Matrisome-associated	matrisome	Secreted factors	Matrisome-associated	matrisome
Connecting.tubule	SDC1	Matrisome-Matrisome	CCL2	Fibroblast	3	34.2	43.5	1.86	25.5	ECM-affiliated proteins	Matrisome-associated	matrisome	Secreted factors	Matrisome-associated	matrisome
Principal.cell	SDC1	Matrisome-Matrisome	CCL2	Fibroblast	3	31.9	43.5	1.36	25.5	ECM-affiliated proteins	Matrisome-associated	matrisome	Secreted factors	Matrisome-associated	matrisome
Principal.cell	SDC4	Matrisome-Matrisome	CCL5	CD8.T.cell	3	69.6	99.1	3.25	8.54	ECM-affiliated proteins	Matrisome-associated	matrisome	Secreted factors	Matrisome-associated	matrisome
Type.A.intercalated.cell	SDC4	Matrisome-Matrisome	CCL5	NK.cell	3	58.4	80.2	3.08	8.95	ECM-affiliated proteins	Matrisome-associated	matrisome	Secreted factors	Matrisome-associated	matrisome
Type.A.intercalated.cell	SDC4	Matrisome-Matrisome	CCL5	Connecting.tubule	3	58.4	38.3	3.08	3.54	ECM-affiliated proteins	Matrisome-associated	matrisome	Secreted factors	Matrisome-associated	matrisome
Principal.cell	SDC1	Matrisome-Matrisome	CCL5	Fibroblast	3	31.9	39.1	1.36	2.44	ECM-affiliated proteins	Matrisome-associated	matrisome	Secreted factors	Matrisome-associated	matrisome
Type.B.intercalated.cell	SDC4	Matrisome-Matrisome	CCL5	Connecting.tubule	3	67.5	38.3	2.6	3.54	ECM-affiliated proteins	Matrisome-associated	matrisome	Secreted factors	Matrisome-associated	matrisome
Connecting.tubule	SDC4	Matrisome-Matrisome	CCL5	CD8.T.cell	3	79.2	99.1	4.17	8.54	ECM-affiliated proteins	Matrisome-associated	matrisome	Secreted factors	Matrisome-associated	matrisome
Distinct.proximal.tubule.1	SDC4	Matrisome-Matrisome	CCL5	CD4.T.cell	3	66.7	56.8	3.45	3.91	ECM-affiliated proteins	Matrisome-associated	matrisome	Secreted factors	Matrisome-associated	matrisome
Podocyte	SDC4	Matrisome-Matrisome	CCL5	NK.cell	3	63.4	80.2	2.53	8.95	ECM-affiliated proteins	Matrisome-associated	matrisome	Secreted factors	Matrisome-associated	matrisome
Principal.cell	SDC4	Matrisome-Matrisome	CCL5	Pelvic.epithelium	3	69.6	42.4	3.25	3.52	ECM-affiliated proteins	Matrisome-associated	matrisome	Secreted factors	Matrisome-associated	matrisome
Principal.cell	SDC1	Matrisome-Matrisome	CCL5	NKT.cell	3	31.9	99.2	1.36	10.38	ECM-affiliated proteins	Matrisome-associated	matrisome	Secreted factors	Matrisome-associated	matrisome
Connecting.tubule	SDC4	Matrisome-Matrisome	CCL5	NKT.cell	3	79.2	99.2	4.17	10.38	ECM-affiliated proteins	Matrisome-associated	matrisome	Secreted factors	Matrisome-associated	matrisome
Transitional.urothelium	SDC1	Matrisome-Matrisome	CCL5	Connecting.tubule	3	71.1	38.3	4.75	3.54	ECM-affiliated proteins	Matrisome-associated	matrisome	Secreted factors	Matrisome-associated	matrisome
Transitional.urothelium	SDC1	Matrisome-Matrisome	CCL5	MNP_c.dendritic.cell	3	71.1	33.5	4.75	2.63	ECM-affiliated proteins	Matrisome-associated	matrisome	Secreted factors	Matrisome-associated	matrisome
Pelvic.epithelium	SDC1	Matrisome-Matrisome	CCL5	CD8.T.cell	3	76.5	99.1	7.22	8.54	ECM-affiliated proteins	Matrisome-associated	matrisome	Secreted factors	Matrisome-associated	matrisome
Podocyte	SDC4	Matrisome-Matrisome	CCL5	MNP_c.dendritic.cell	3	63.4	33.5	2.53	2.63	ECM-affiliated proteins	Matrisome-associated	matrisome	Secreted factors	Matrisome-associated	matrisome
Connecting.tubule	SDC4	Matrisome-Matrisome	CCL5	Connecting.tubule	3	79.2	38.3	4.17	3.54	ECM-affiliated proteins	Matrisome-associated	matrisome	Secreted factors	Matrisome-associated	matrisome
Connecting.tubule	SDC1	Matrisome-Matrisome	CCL5	MNP_c.dendritic.cell	3	34.2	33.5	1.86	2.63	ECM-affiliated proteins	Matrisome-associated	matrisome	Secreted factors	Matrisome-associated	matrisome
Epithelial.progenitor.cell	SDC1	Matrisome-Matrisome	CCL5	CD4.T.cell	3	49.8	56.8	3.19	3.91	ECM-affiliated proteins	Matrisome-associated	matrisome	Secreted factors	Matrisome-associated	matrisome
Type.B.intercalated.cell	SDC4	Matrisome-Matrisome	CCL5	Pelvic.epithelium	3	67.5	42.4	2.6	3.52	ECM-affiliated proteins	Matrisome-associated	matrisome	Secreted factors	Matrisome-associated	matrisome
Connecting.tubule	SDC4	Matrisome-Matrisome	CCL5	Fibroblast	3	79.2	39.1	4.17	2.44	ECM-affiliated proteins	Matrisome-associated	matrisome	Secreted factors	Matrisome-associated	matrisome
Pelvic.epithelium	SDC1	Matrisome-Matrisome	CCL5	Connecting.tubule	3	76.5	38.3	7.22	3.54	ECM-affiliated proteins	Matrisome-associated	matrisome	Secreted factors	Matrisome-associated	matrisome
Transitional.urothelium	SDC4	Matrisome-Matrisome	CCL5	CD8.T.cell	3	57.8	99.1	3	8.54	ECM-affiliated proteins	Matrisome-associated	matrisome	Secreted factors	Matrisome-associated	matrisome
Pelvic.epithelium	SDC4	Matrisome-Matrisome	CCL5	Pelvic.epithelium	3	65.9	42.4	7.53	3.52	ECM-affiliated proteins	Matrisome-associated	matrisome	Secreted factors	Matrisome-associated	matrisome
Epithelial.progenitor.cell	SDC1	Matrisome-Matrisome	CCL5	Epithelial.progenitor.cell	3	49.8	38	3.19	3.6	ECM-affiliated proteins	Matrisome-associated	matrisome	Secreted factors	Matrisome-associated	matrisome
Principal.cell	SDC1	Matrisome-Matrisome	CCL5	MNP_c.dendritic.cell	3	31.9	33.5	1.36	2.63	ECM-affiliated proteins	Matrisome-associated	matrisome	Secreted factors	Matrisome-associated	matrisome
Transitional.urothelium	SDC4	Matrisome-Matrisome	CCL5	NK.cell	3	57.8	80.2	3	8.95	ECM-affiliated proteins	Matrisome-associated	matrisome	Secreted factors	Matrisome-associated	matrisome
Principal.cell	SDC1	Matrisome-Matrisome	CCL5	Pelvic.epithelium	3	31.9	42.4	1.36	3.52	ECM-affiliated proteins	Matrisome-associated	matrisome	Secreted factors	Matrisome-associated	matrisome
Connecting.tubule	SDC1	Matrisome-Matrisome	CCL5	Epithelial.progenitor.cell	3	34.2	38	1.86	3.6	ECM-affiliated proteins	Matrisome-associated	matrisome	Secreted factors	Matrisome-associated	matrisome
Epithelial.progenitor.cell	SDC4	Matrisome-Matrisome	CCL5	NKT.cell	3	60.1	99.2	3.49	10.38	ECM-affiliated proteins	Matrisome-associated	matrisome	Secreted factors	Matrisome-associated	matrisome
Epithelial.progenitor.cell	SDC4	Matrisome-Matrisome	CCL5	Connecting.tubule	3	60.1	38.3	3.49	3.54	ECM-affiliated proteins	Matrisome-associated	matrisome	Secreted factors	Matrisome-associated	matrisome
Transitional.urothelium	SDC1	Matrisome-Matrisome	CCL5	Pelvic.epithelium	3	71.1	42.4	4.75	3.52	ECM-affiliated proteins	Matrisome-associated	matrisome	Secreted factors	Matrisome-associated	matrisome
Transitional.urothelium	SDC4	Matrisome-Matrisome	CCL5	MNP_c.dendritic.cell	3	57.8	33.5	3	2.63	ECM-affiliated proteins	Matrisome-associated	matrisome	Secreted factors	Matrisome-associated	matrisome
Podocyte	SDC4	Matrisome-Matrisome	CCL5	Connecting.tubule	3	63.4	38.3	2.53	3.54	ECM-affiliated proteins	Matrisome-associated	matrisome	Secreted factors	Matrisome-associated	matrisome
Transitional.urothelium	SDC4	Matrisome-Matrisome	CCL5	CD4.T.cell	3	57.8	56.8	3	3.91	ECM-affiliated proteins	Matrisome-associated	matrisome	Secreted factors	Matrisome-associated	matrisome
Epithelial.progenitor.cell	SDC1	Matrisome-Matrisome	CCL5	Pelvic.epithelium	3	49.8	42.4	3.19	3.52	ECM-affiliated proteins	Matrisome-associated	matrisome	Secreted factors	Matrisome-associated	matrisome
Distinct.proximal.tubule.1	SDC4	Matrisome-Matrisome	CCL5	Connecting.tubule	3	66.7	38.3	3.45	3.54	ECM-affiliated proteins	Matrisome-associated	matrisome	Secreted factors	Matrisome-associated	matrisome
Podocyte	SDC4	Matrisome-Matrisome	CCL5	Fibroblast	3	63.4	39.1	2.53	2.44	ECM-affiliated proteins	Matrisome-associated	matrisome	Secreted factors	Matrisome-associated	matrisome
Epithelial.progenitor.cell	SDC4	Matrisome-Matrisome	CCL5	MNP_c.dendritic.cell	3	60.1	33.5	3.49	2.63	ECM-affiliated proteins	Matrisome-associated	matrisome	Secreted factors	Matrisome-associated	matrisome
Connecting.tubule	SDC4	Matrisome-Matrisome	CCL5	Epithelial.progenitor.cell	3	79.2	38	4.17	3.6	ECM-affiliated proteins	Matrisome-associated	matrisome	Secreted factors	Matrisome-associated	matrisome
Epithelial.progenitor.cell	SDC1	Matrisome-Matrisome	CCL5	Connecting.tubule	3	49.8	38.3	3.19	3.54	ECM-affiliated proteins	Matrisome-associated	matrisome	Secreted factors	Matrisome-associated	matrisome
Podocyte	SDC4	Matrisome-Matrisome	CCL5	CD4.T.cell	3	63.4	56.8	2.53	3.91	ECM-affiliated proteins	Matrisome-associated	matrisome	Secreted factors	Matrisome-associated	matrisome
Type.B.intercalated.cell	SDC4	Matrisome-Matrisome	CCL5	NK.cell	3	67.5	80.2	2.6	8.95	ECM-affiliated proteins	Matrisome-associated	matrisome	Secreted factors	Matrisome-associated	matrisome
Epithelial.progenitor.cell	SDC1	Matrisome-Matrisome	CCL5	Fibroblast	3	49.8	39.1	3.19	2.44	ECM-affiliated proteins	Matrisome-associated	matrisome	Secreted factors	Matrisome-associated	matrisome
Distinct.proximal.tubule.1	SDC4	Matrisome-Matrisome	CCL5	NK.cell	3	66.7	80.2	3.45	8.95	ECM-affiliated proteins	Matrisome-associated	matrisome	Secreted factors	Matrisome-associated	matrisome
Connecting.tubule	SDC1	Matrisome-Matrisome	CCL5	NKT.cell	3	34.2	99.2	1.86	10.38	ECM-affiliated proteins	Matrisome-associated	matrisome	Secreted factors	Matrisome-associated	matrisome
Type.A.intercalated.cell	SDC4	Matrisome-Matrisome	CCL5	CD4.T.cell	3	58.4	56.8	3.08	3.91	ECM-affiliated proteins	Matrisome-associated	matrisome	Secreted factors	Matrisome-associated	matrisome
Podocyte	SDC4	Matrisome-Matrisome	CCL5	Epithelial.progenitor.cell	3	63.4	38	2.53	3.6	ECM-affiliated proteins	Matrisome-associated	matrisome	Secreted factors	Matrisome-associated	matrisome
Epithelial.progenitor.cell	SDC4	Matrisome-Matrisome	CCL5	Pelvic.epithelium	3	60.1	42.4	3.49	3.52	ECM-affiliated proteins	Matrisome-associated	matrisome	Secreted factors	Matrisome-associated	matrisome
Type.B.intercalated.cell	SDC4	Matrisome-Matrisome	CCL5	NKT.cell	3	67.5	99.2	2.6	10.38	ECM-affiliated proteins	Matrisome-associated	matrisome	Secreted factors	Matrisome-associated	matrisome
Epithelial.progenitor.cell	SDC1	Matrisome-Matrisome	CCL5	NK.cell	3	49.8	80.2	3.19	8.95	ECM-affiliated proteins	Matrisome-associated	matrisome	Secreted factors	Matrisome-associated	matrisome
Principal.cell	SDC1	Matrisome-Matrisome	CCL5	NK.cell	3	31.9	80.2	1.36	8.95	ECM-affiliated proteins	Matrisome-associated	matrisome	Secreted factors	Matrisome-associated	matrisome
Principal.cell	SDC4	Matrisome-Matrisome	CCL5	CD4.T.cell	3	69.6	56.8	3.25	3.91	ECM-affiliated proteins	Matrisome-associated	matrisome	Secreted factors	Matrisome-associated	matrisome
Transitional.urothelium	SDC1	Matrisome-Matrisome	CCL5	Epithelial.progenitor.cell	3	71.1	38	4.75	3.6	ECM-affiliated proteins	Matrisome-associated	matrisome	Secreted factors	Matrisome-associated	matrisome
Principal.cell	SDC1	Matrisome-Matrisome	CCL5	CD4.T.cell	3	31.9	56.8	1.36	3.91	ECM-affiliated proteins	Matrisome-associated	matrisome	Secreted factors	Matrisome-associated	matrisome
Type.A.intercalated.cell	SDC4	Matrisome-Matrisome	CCL5	Fibroblast	3	58.4	39.1	3.08	2.44	ECM-affiliated proteins	Matrisome-associated	matrisome	Secreted factors	Matrisome-associated	matrisome
Epithelial.progenitor.cell	SDC1	Matrisome-Matrisome	CCL5	NKT.cell	3	49.8	99.2	3.19	10.38	ECM-affiliated proteins	Matrisome-associated	matrisome	Secreted factors	Matrisome-associated	matrisome
Type.B.intercalated.cell	SDC4	Matrisome-Matrisome	CCL5	Fibroblast	3	67.5	39.1	2.6	2.44	ECM-affiliated proteins	Matrisome-associated	matrisome	Secreted factors	Matrisome-associated	matrisome
Transitional.urothelium	SDC4	Matrisome-Matrisome	CCL5	NKT.cell	3	57.8	99.2	3	10.38	ECM-affiliated proteins	Matrisome-associated	matrisome	Secreted factors	Matrisome-associated	matrisome
Transitional.urothelium	SDC1	Matrisome-Matrisome	CCL5	NK.cell	3	71.1	80.2	4.75	8.95	ECM-affiliated proteins	Matrisome-associated	matrisome	Secreted factors	Matrisome-associated	matrisome
Type.B.intercalated.cell	SDC4	Matrisome-Matrisome	CCL5	CD8.T.cell	3	67.5	99.1	2.6	8.54	ECM-affiliated proteins	Matrisome-associated	matrisome	Secreted factors	Matrisome-associated	matrisome
Connecting.tubule	SDC1	Matrisome-Matrisome	CCL5	CD8.T.cell	3	34.2	99.1	1.86	8.54	ECM-affiliated proteins	Matrisome-associated	matrisome	Secreted factors	Matrisome-associated	matrisome
Pelvic.epithelium	SDC4	Matrisome-Matrisome	CCL5	Epithelial.progenitor.cell	3	65.9	38	7.53	3.6	ECM-affiliated proteins	Matrisome-associated	matrisome	Secreted factors	Matrisome-associated	matrisome
Type.A.intercalated.cell	SDC4	Matrisome-Matrisome	CCL5	CD8.T.cell	3	58.4	99.1	3.08	8.54	ECM-affiliated proteins	Matrisome-associated	matrisome	Secreted factors	Matrisome-associated	matrisome
Type.A.intercalated.cell	SDC4	Matrisome-Matrisome	CCL5	Pelvic.epithelium	3	58.4	42.4	3.08	3.52	ECM-affiliated proteins	Matrisome-associated	matrisome	Secreted factors	Matrisome-associated	matrisome
Connecting.tubule	SDC4	Matrisome-Matrisome	CCL5	Pelvic.epithelium	3	79.2	42.4	4.17	3.52	ECM-affiliated proteins	Matrisome-associated	matrisome	Secreted factors	Matrisome-associated	matrisome
Connecting.tubule	SDC1	Matrisome-Matrisome	CCL5	Pelvic.epithelium	3	34.2	42.4	1.86	3.52	ECM-affiliated proteins	Matrisome-associated	matrisome	Secreted factors	Matrisome-associated	matrisome
Distinct.proximal.tubule.1	SDC4	Matrisome-Matrisome	CCL5	NKT.cell	3	66.7	99.2	3.45	10.38	ECM-affiliated proteins	Matrisome-associated	matrisome	Secreted factors	Matrisome-associated	matrisome
Distinct.proximal.tubule.1	SDC4	Matrisome-Matrisome	CCL5	Fibroblast	3	66.7	39.1	3.45	2.44	ECM-affiliated proteins	Matrisome-associated	matrisome	Secreted factors	Matrisome-associated	matrisome
Epithelial.progenitor.cell	SDC1	Matrisome-Matrisome	CCL5	MNP_c.dendritic.cell	3	49.8	33.5	3.19	2.63	ECM-affiliated proteins	Matrisome-associated	matrisome	Secreted factors	Matrisome-associated	matrisome
Principal.cell	SDC4	Matrisome-Matrisome	CCL5	Epithelial.progenitor.cell	3	69.6	38	3.25	3.6	ECM-affiliated proteins	Matrisome-associated	matrisome	Secreted factors	Matrisome-associated	matrisome
Epithelial.progenitor.cell	SDC1	Matrisome-Matrisome	CCL5	CD8.T.cell	3	49.8	99.1	3.19	8.54	ECM-affiliated proteins	Matrisome-associated	matrisome	Secreted factors	Matrisome-associated	matrisome
Distinct.proximal.tubule.1	SDC4	Matrisome-Matrisome	CCL5	Epithelial.progenitor.cell	3	66.7	38	3.45	3.6	ECM-affiliated proteins	Matrisome-associated	matrisome	Secreted factors	Matrisome-associated	matrisome
Epithelial.progenitor.cell	SDC4	Matrisome-Matrisome	CCL5	NK.cell	3	60.1	80.2	3.49	8.95	ECM-affiliated proteins	Matrisome-associated	matrisome	Secreted factors	Matrisome-associated	matrisome
Type.B.intercalated.cell	SDC4	Matrisome-Matrisome	CCL5	MNP_c.dendritic.cell	3	67.5	33.5	2.6	2.63	ECM-affiliated proteins	Matrisome-associated	matrisome	Secreted factors	Matrisome-associated	matrisome
Transitional.urothelium	SDC4	Matrisome-Matrisome	CCL5	Connecting.tubule	3	57.8	38.3	3	3.54	ECM-affiliated proteins	Matrisome-associated	matrisome	Secreted factors	Matrisome-associated	matrisome
Principal.cell	SDC4	Matrisome-Matrisome	CCL5	MNP_c.dendritic.cell	3	69.6	33.5	3.25	2.63	ECM-affiliated proteins	Matrisome-associated	matrisome	Secreted factors	Matrisome-associated	matrisome
Principal.cell	SDC1	Matrisome-Matrisome	CCL5	CD8.T.cell	3	31.9	99.1	1.36	8.54	ECM-affiliated proteins	Matrisome-associated	matrisome	Secreted factors	Matrisome-associated	matrisome
Type.B.intercalated.cell	SDC4	Matrisome-Matrisome	CCL5	CD4.T.cell	3	67.5	56.8	2.6	3.91	ECM-affiliated proteins	Matrisome-associated	matrisome	Secreted factors	Matrisome-associated	matrisome
Epithelial.progenitor.cell	SDC4	Matrisome-Matrisome	CCL5	Fibroblast	3	60.1	39.1	3.49	2.44	ECM-affiliated proteins	Matrisome-associated	matrisome	Secreted factors	Matrisome-associated	matrisome
Type.A.intercalated.cell	SDC4	Matrisome-Matrisome	CCL5	MNP_c.dendritic.cell	3	58.4	33.5	3.08	2.63	ECM-affiliated proteins	Matrisome-associated	matrisome	Secreted factors	Matrisome-associated	matrisome
Podocyte	SDC4	Matrisome-Matrisome	CCL5	CD8.T.cell	3	63.4	99.1	2.53	8.54	ECM-affiliated proteins	Matrisome-associated	matrisome	Secreted factors	Matrisome-associated	matrisome
Principal.cell	SDC1	Matrisome-Matrisome	CCL5	Connecting.tubule	3	31.9	38.3	1.36	3.54	ECM-affiliated proteins	Matrisome-associated	matrisome	Secreted factors	Matrisome-associated	matrisome
Pelvic.epithelium	SDC1	Matrisome-Matrisome	CCL5	Fibroblast	3	76.5	39.1	7.22	2.44	ECM-affiliated proteins	Matrisome-associated	matrisome	Secreted factors	Matrisome-associated	matrisome
Type.A.intercalated.cell	SDC4	Matrisome-Matrisome	CCL5	NKT.cell	3	58.4	99.2	3.08	10.38	ECM-affiliated proteins	Matrisome-associated	matrisome	Secreted factors	Matrisome-associated	matrisome
Type.B.intercalated.cell	SDC4	Matrisome-Matrisome	CCL5	Epithelial.progenitor.cell	3	67.5	38	2.6	3.6	ECM-affiliated proteins	Matrisome-associated	matrisome	Secreted factors	Matrisome-associated	matrisome
Principal.cell	SDC4	Matrisome-Matrisome	CCL5	Fibroblast	3	69.6	39.1	3.25	2.44	ECM-affiliated proteins	Matrisome-associated	matrisome	Secreted factors	Matrisome-associated	matrisome
Transitional.urothelium	SDC1	Matrisome-Matrisome	CCL5	CD4.T.cell	3	71.1	56.8	4.75	3.91	ECM-affiliated proteins	Matrisome-associated	matrisome	Secreted factors	Matrisome-associated	matrisome
Pelvic.epithelium	SDC4	Matrisome-Matrisome	CCL5	MNP_c.dendritic.cell	3	65.9	33.5	7.53	2.63	ECM-affiliated proteins	Matrisome-associated	matrisome	Secreted factors	Matrisome-associated	matrisome
Connecting.tubule	SDC4	Matrisome-Matrisome	CCL5	CD4.T.cell	3	79.2	56.8	4.17	3.91	ECM-affiliated proteins	Matrisome-associated	matrisome	Secreted factors	Matrisome-associated	matrisome
Principal.cell	SDC4	Matrisome-Matrisome	CCL5	NKT.cell	3	69.6	99.2	3.25	10.38	ECM-affiliated proteins	Matrisome-associated	matrisome	Secreted factors	Matrisome-associated	matrisome
Distinct.proximal.tubule.1	SDC4	Matrisome-Matrisome	CCL5	Pelvic.epithelium	3	66.7	42.4	3.45	3.52	ECM-affiliated proteins	Matrisome-associated	matrisome	Secreted factors	Matrisome-associated	matrisome
Pelvic.epithelium	SDC4	Matrisome-Matrisome	CCL5	NK.cell	3	65.9	80.2	7.53	8.95	ECM-affiliated proteins	Matrisome-associated	matrisome	Secreted factors	Matrisome-associated	matrisome
Podocyte	SDC4	Matrisome-Matrisome	CCL5	Pelvic.epithelium	3	63.4	42.4	2.53	3.52	ECM-affiliated proteins	Matrisome-associated	matrisome	Secreted factors	Matrisome-associated	matrisome
Connecting.tubule	SDC1	Matrisome-Matrisome	CCL5	CD4.T.cell	3	34.2	56.8	1.86	3.91	ECM-affiliated proteins	Matrisome-associated	matrisome	Secreted factors	Matrisome-associated	matrisome
Pelvic.epithelium	SDC1	Matrisome-Matrisome	CCL5	NKT.cell	3	76.5	99.2	7.22	10.38	ECM-affiliated proteins	Matrisome-associated	matrisome	Secreted factors	Matrisome-associated	matrisome
Pelvic.epithelium	SDC4	Matrisome-Matrisome	CCL5	Fibroblast	3	65.9	39.1	7.53	2.44	ECM-affiliated proteins	Matrisome-associated	matrisome	Secreted factors	Matrisome-associated	matrisome
Connecting.tubule	SDC1	Matrisome-Matrisome	CCL5	NK.cell	3	34.2	80.2	1.86	8.95	ECM-affiliated proteins	Matrisome-associated	matrisome	Secreted factors	Matrisome-associated	matrisome
Transitional.urothelium	SDC4	Matrisome-Matrisome	CCL5	Fibroblast	3	57.8	39.1	3	2.44	ECM-affiliated proteins	Matrisome-associated	matrisome	Secreted factors	Matrisome-associated	matrisome
Pelvic.epithelium	SDC1	Matrisome-Matrisome	CCL5	CD4.T.cell	3	76.5	56.8	7.22	3.91	ECM-affiliated proteins	Matrisome-associated	matrisome	Secreted factors	Matrisome-associated	matrisome
Connecting.tubule	SDC1	Matrisome-Matrisome	CCL5	Fibroblast	3	34.2	39.1	1.86	2.44	ECM-affiliated proteins	Matrisome-associated	matrisome	Secreted factors	Matrisome-associated	matrisome
Connecting.tubule	SDC4	Matrisome-Matrisome	CCL5	NK.cell	3	79.2	80.2	4.17	8.95	ECM-affiliated proteins	Matrisome-associated	matrisome	Secreted factors	Matrisome-associated	matrisome
Pelvic.epithelium	SDC1	Matrisome-Matrisome	CCL5	MNP_c.dendritic.cell	3	76.5	33.5	7.22	2.63	ECM-affiliated proteins	Matrisome-associated	matrisome	Secreted factors	Matrisome-associated	matrisome
Pelvic.epithelium	SDC4	Matrisome-Matrisome	CCL5	Connecting.tubule	3	65.9	38.3	7.53	3.54	ECM-affiliated proteins	Matrisome-associated	matrisome	Secreted factors	Matrisome-associated	matrisome
Epithelial.progenitor.cell	SDC4	Matrisome-Matrisome	CCL5	Epithelial.progenitor.cell	3	60.1	38	3.49	3.6	ECM-affiliated proteins	Matrisome-associated	matrisome	Secreted factors	Matrisome-associated	matrisome
Connecting.tubule	SDC1	Matrisome-Matrisome	CCL5	Connecting.tubule	3	34.2	38.3	1.86	3.54	ECM-affiliated proteins	Matrisome-associated	matrisome	Secreted factors	Matrisome-associated	matrisome
Pelvic.epithelium	SDC1	Matrisome-Matrisome	CCL5	Pelvic.epithelium	3	76.5	42.4	7.22	3.52	ECM-affiliated proteins	Matrisome-associated	matrisome	Secreted factors	Matrisome-associated	matrisome
Transitional.urothelium	SDC4	Matrisome-Matrisome	CCL5	Pelvic.epithelium	3	57.8	42.4	3	3.52	ECM-affiliated proteins	Matrisome-associated	matrisome	Secreted factors	Matrisome-associated	matrisome
Transitional.urothelium	SDC1	Matrisome-Matrisome	CCL5	NKT.cell	3	71.1	99.2	4.75	10.38	ECM-affiliated proteins	Matrisome-associated	matrisome	Secreted factors	Matrisome-associated	matrisome
Pelvic.epithelium	SDC1	Matrisome-Matrisome	CCL5	NK.cell	3	76.5	80.2	7.22	8.95	ECM-affiliated proteins	Matrisome-associated	matrisome	Secreted factors	Matrisome-associated	matrisome
Podocyte	SDC4	Matrisome-Matrisome	CCL5	NKT.cell	3	63.4	99.2	2.53	10.38	ECM-affiliated proteins	Matrisome-associated	matrisome	Secreted factors	Matrisome-associated	matrisome
Distinct.proximal.tubule.1	SDC4	Matrisome-Matrisome	CCL5	CD8.T.cell	3	66.7	99.1	3.45	8.54	ECM-affiliated proteins	Matrisome-associated	matrisome	Secreted factors	Matrisome-associated	matrisome
Principal.cell	SDC1	Matrisome-Matrisome	CCL5	Epithelial.progenitor.cell	3	31.9	38	1.36	3.6	ECM-affiliated proteins	Matrisome-associated	matrisome	Secreted factors	Matrisome-associated	matrisome
Transitional.urothelium	SDC1	Matrisome-Matrisome	CCL5	Fibroblast	3	71.1	39.1	4.75	2.44	ECM-affiliated proteins	Matrisome-associated	matrisome	Secreted factors	Matrisome-associated	matrisome
Pelvic.epithelium	SDC4	Matrisome-Matrisome	CCL5	NKT.cell	3	65.9	99.2	7.53	10.38	ECM-affiliated proteins	Matrisome-associated	matrisome	Secreted factors	Matrisome-associated	matrisome
Connecting.tubule	SDC4	Matrisome-Matrisome	CCL5	MNP_c.dendritic.cell	3	79.2	33.5	4.17	2.63	ECM-affiliated proteins	Matrisome-associated	matrisome	Secreted factors	Matrisome-associated	matrisome
Principal.cell	SDC4	Matrisome-Matrisome	CCL5	Connecting.tubule	3	69.6	38.3	3.25	3.54	ECM-affiliated proteins	Matrisome-associated	matrisome	Secreted factors	Matrisome-associated	matrisome
Distinct.proximal.tubule.1	SDC4	Matrisome-Matrisome	CCL5	MNP_c.dendritic.cell	3	66.7	33.5	3.45	2.63	ECM-affiliated proteins	Matrisome-associated	matrisome	Secreted factors	Matrisome-associated	matrisome
Transitional.urothelium	SDC4	Matrisome-Matrisome	CCL5	Epithelial.progenitor.cell	3	57.8	38	3	3.6	ECM-affiliated proteins	Matrisome-associated	matrisome	Secreted factors	Matrisome-associated	matrisome
Epithelial.progenitor.cell	SDC4	Matrisome-Matrisome	CCL5	CD4.T.cell	3	60.1	56.8	3.49	3.91	ECM-affiliated proteins	Matrisome-associated	matrisome	Secreted factors	Matrisome-associated	matrisome
Transitional.urothelium	SDC1	Matrisome-Matrisome	CCL5	CD8.T.cell	3	71.1	99.1	4.75	8.54	ECM-affiliated proteins	Matrisome-associated	matrisome	Secreted factors	Matrisome-associated	matrisome
Pelvic.epithelium	SDC1	Matrisome-Matrisome	CCL5	Epithelial.progenitor.cell	3	76.5	38	7.22	3.6	ECM-affiliated proteins	Matrisome-associated	matrisome	Secreted factors	Matrisome-associated	matrisome
Principal.cell	SDC4	Matrisome-Matrisome	CCL5	NK.cell	3	69.6	80.2	3.25	8.95	ECM-affiliated proteins	Matrisome-associated	matrisome	Secreted factors	Matrisome-associated	matrisome
Pelvic.epithelium	SDC4	Matrisome-Matrisome	CCL5	CD4.T.cell	3	65.9	56.8	7.53	3.91	ECM-affiliated proteins	Matrisome-associated	matrisome	Secreted factors	Matrisome-associated	matrisome
Type.A.intercalated.cell	SDC4	Matrisome-Matrisome	CCL5	Epithelial.progenitor.cell	3	58.4	38	3.08	3.6	ECM-affiliated proteins	Matrisome-associated	matrisome	Secreted factors	Matrisome-associated	matrisome
Pelvic.epithelium	SDC4	Matrisome-Matrisome	CCL5	CD8.T.cell	3	65.9	99.1	7.53	8.54	ECM-affiliated proteins	Matrisome-associated	matrisome	Secreted factors	Matrisome-associated	matrisome
Epithelial.progenitor.cell	SDC4	Matrisome-Matrisome	CCL5	CD8.T.cell	3	60.1	99.1	3.49	8.54	ECM-affiliated proteins	Matrisome-associated	matrisome	Secreted factors	Matrisome-associated	matrisome
Distinct.proximal.tubule.1	THBS1	Non.matrisome-Matrisome	CD36	Plasmacytoid.dendritic.cell	3	40	60.9	1.83	2	ECM glycoproteins	Core matrisome	matrisome	Non.matrisome	Non.matrisome	surfaceome
Principal.cell	THBS1	Non.matrisome-Matrisome	CD36	MNP_a.classical.monocyte.derived	3	37.7	56.7	2.58	2.22	ECM glycoproteins	Core matrisome	matrisome	Non.matrisome	Non.matrisome	surfaceome
Fibroblast	THBS1	Non.matrisome-Matrisome	CD36	Plasmacytoid.dendritic.cell	3	39.1	60.9	5	2	ECM glycoproteins	Core matrisome	matrisome	Non.matrisome	Non.matrisome	surfaceome
MNP_a.classical.monocyte.derived	THBS1	Non.matrisome-Matrisome	CD36	MNP_a.classical.monocyte.derived	3	43	56.7	4.66	2.22	ECM glycoproteins	Core matrisome	matrisome	Non.matrisome	Non.matrisome	surfaceome
Fibroblast	THBS1	Non.matrisome-Matrisome	CD36	MNP_a.classical.monocyte.derived	3	39.1	56.7	5	2.22	ECM glycoproteins	Core matrisome	matrisome	Non.matrisome	Non.matrisome	surfaceome
Distinct.proximal.tubule.1	THBS1	Non.matrisome-Matrisome	CD36	MNP_a.classical.monocyte.derived	3	40	56.7	1.83	2.22	ECM glycoproteins	Core matrisome	matrisome	Non.matrisome	Non.matrisome	surfaceome
Principal.cell	THBS1	Non.matrisome-Matrisome	CD36	Plasmacytoid.dendritic.cell	3	37.7	60.9	2.58	2	ECM glycoproteins	Core matrisome	matrisome	Non.matrisome	Non.matrisome	surfaceome
MNP_a.classical.monocyte.derived	THBS1	Non.matrisome-Matrisome	CD36	Plasmacytoid.dendritic.cell	3	43	60.9	4.66	2	ECM glycoproteins	Core matrisome	matrisome	Non.matrisome	Non.matrisome	surfaceome
Fibroblast	COL6A3	Non.matrisome-Matrisome	CD44	Mast.cell	3	34.8	71.1	2	2.37	Collagens	Core matrisome	matrisome	Non.matrisome	Non.matrisome	surfaceome
Type.B.intercalated.cell	COL6A1	Non.matrisome-Matrisome	CD44	MNP_c.dendritic.cell	3	78.1	55.7	3.81	3.3	Collagens	Core matrisome	matrisome	Non.matrisome	Non.matrisome	surfaceome
Myofibroblast	COL6A1	Non.matrisome-Matrisome	CD44	CD8.T.cell	3	50	45	3.47	1.6	Collagens	Core matrisome	matrisome	Non.matrisome	Non.matrisome	surfaceome
Fibroblast	COL1A2	Non.matrisome-Matrisome	CD44	Fibroblast	3	95.7	39.1	13.95	1.44	Collagens	Core matrisome	matrisome	Non.matrisome	Non.matrisome	surfaceome
Myofibroblast	FN1	Non.matrisome-Matrisome	CD44	Mast.cell	3	40.6	71.1	5.09	2.37	ECM glycoproteins	Core matrisome	matrisome	Non.matrisome	Non.matrisome	surfaceome
Ascending.vasa.recta.endothelium	FN1	Non.matrisome-Matrisome	CD44	CD8.T.cell	3	64.8	45	4.2	1.6	ECM glycoproteins	Core matrisome	matrisome	Non.matrisome	Non.matrisome	surfaceome
Fibroblast	COL6A3	Non.matrisome-Matrisome	CD44	MNP_a.classical.monocyte.derived	3	34.8	75.1	2	3.55	Collagens	Core matrisome	matrisome	Non.matrisome	Non.matrisome	surfaceome
Myofibroblast	COL6A1	Non.matrisome-Matrisome	CD44	MNP_c.dendritic.cell	3	50	55.7	3.47	3.3	Collagens	Core matrisome	matrisome	Non.matrisome	Non.matrisome	surfaceome
Fibroblast	FN1	Non.matrisome-Matrisome	CD44	NKT.cell	3	43.5	52.3	2	1.99	ECM glycoproteins	Core matrisome	matrisome	Non.matrisome	Non.matrisome	surfaceome
Type.B.intercalated.cell	COL6A1	Non.matrisome-Matrisome	CD44	CD4.T.cell	3	78.1	41.4	3.81	1.68	Collagens	Core matrisome	matrisome	Non.matrisome	Non.matrisome	surfaceome
Fibroblast	COL6A1	Non.matrisome-Matrisome	CD44	Mast.cell	3	60.9	71.1	3.64	2.37	Collagens	Core matrisome	matrisome	Non.matrisome	Non.matrisome	surfaceome
Connecting.tubule	COL6A1	Non.matrisome-Matrisome	CD44	Plasmacytoid.dendritic.cell	3	70.5	47.8	3.35	1.45	Collagens	Core matrisome	matrisome	Non.matrisome	Non.matrisome	surfaceome
Fibroblast	COL6A1	Non.matrisome-Matrisome	CD44	Peritubular.capillary.endothelium.2	3	60.9	30.6	3.64	1.79	Collagens	Core matrisome	matrisome	Non.matrisome	Non.matrisome	surfaceome
Fibroblast	COL6A3	Non.matrisome-Matrisome	CD44	Pelvic.epithelium	3	34.8	37.1	2	1.96	Collagens	Core matrisome	matrisome	Non.matrisome	Non.matrisome	surfaceome
Myofibroblast	FN1	Non.matrisome-Matrisome	CD44	MNP_b.non_classical.monocyte.derived	3	40.6	75.6	5.09	3.08	ECM glycoproteins	Core matrisome	matrisome	Non.matrisome	Non.matrisome	surfaceome
Distinct.proximal.tubule.1	COL6A1	Non.matrisome-Matrisome	CD44	MNP_b.non_classical.monocyte.derived	3	51.7	75.6	2.48	3.08	Collagens	Core matrisome	matrisome	Non.matrisome	Non.matrisome	surfaceome
Descending.vasa.recta.endothelium	FN1	Non.matrisome-Matrisome	CD44	Plasmacytoid.dendritic.cell	3	66.7	47.8	4.2	1.45	ECM glycoproteins	Core matrisome	matrisome	Non.matrisome	Non.matrisome	surfaceome
Myofibroblast	COL6A1	Non.matrisome-Matrisome	CD44	Plasmacytoid.dendritic.cell	3	50	47.8	3.47	1.45	Collagens	Core matrisome	matrisome	Non.matrisome	Non.matrisome	surfaceome
Descending.vasa.recta.endothelium	FN1	Non.matrisome-Matrisome	CD44	Myofibroblast	3	66.7	32.1	4.2	1.47	ECM glycoproteins	Core matrisome	matrisome	Non.matrisome	Non.matrisome	surfaceome
Distinct.proximal.tubule.1	COL6A1	Non.matrisome-Matrisome	CD44	Myofibroblast	3	51.7	32.1	2.48	1.47	Collagens	Core matrisome	matrisome	Non.matrisome	Non.matrisome	surfaceome
Myofibroblast	COL6A2	Non.matrisome-Matrisome	CD44	CD8.T.cell	3	49.1	45	3.29	1.6	Collagens	Core matrisome	matrisome	Non.matrisome	Non.matrisome	surfaceome
Myofibroblast	COL6A1	Non.matrisome-Matrisome	CD44	Mast.cell	3	50	71.1	3.47	2.37	Collagens	Core matrisome	matrisome	Non.matrisome	Non.matrisome	surfaceome
Type.B.intercalated.cell	COL6A1	Non.matrisome-Matrisome	CD44	Fibroblast	3	78.1	39.1	3.81	1.44	Collagens	Core matrisome	matrisome	Non.matrisome	Non.matrisome	surfaceome
Peritubular.capillary.endothelium.1	FN1	Non.matrisome-Matrisome	CD44	Peritubular.capillary.endothelium.2	3	51	30.6	2.67	1.79	ECM glycoproteins	Core matrisome	matrisome	Non.matrisome	Non.matrisome	surfaceome
Descending.vasa.recta.endothelium	FN1	Non.matrisome-Matrisome	CD44	NKT.cell	3	66.7	52.3	4.2	1.99	ECM glycoproteins	Core matrisome	matrisome	Non.matrisome	Non.matrisome	surfaceome
Type.B.intercalated.cell	COL6A1	Non.matrisome-Matrisome	CD44	Pelvic.epithelium	3	78.1	37.1	3.81	1.96	Collagens	Core matrisome	matrisome	Non.matrisome	Non.matrisome	surfaceome
Myofibroblast	COL6A2	Non.matrisome-Matrisome	CD44	Fibroblast	3	49.1	39.1	3.29	1.44	Collagens	Core matrisome	matrisome	Non.matrisome	Non.matrisome	surfaceome
Type.B.intercalated.cell	COL6A1	Non.matrisome-Matrisome	CD44	MNP_b.non_classical.monocyte.derived	3	78.1	75.6	3.81	3.08	Collagens	Core matrisome	matrisome	Non.matrisome	Non.matrisome	surfaceome
Distinct.proximal.tubule.1	COL6A2	Non.matrisome-Matrisome	CD44	MNP_a.classical.monocyte.derived	3	51.7	75.1	2.94	3.55	Collagens	Core matrisome	matrisome	Non.matrisome	Non.matrisome	surfaceome
Distinct.proximal.tubule.1	COL6A2	Non.matrisome-Matrisome	CD44	Myofibroblast	3	51.7	32.1	2.94	1.47	Collagens	Core matrisome	matrisome	Non.matrisome	Non.matrisome	surfaceome
Distinct.proximal.tubule.1	COL6A2	Non.matrisome-Matrisome	CD44	Mast.cell	3	51.7	71.1	2.94	2.37	Collagens	Core matrisome	matrisome	Non.matrisome	Non.matrisome	surfaceome
Peritubular.capillary.endothelium.1	FN1	Non.matrisome-Matrisome	CD44	CD4.T.cell	3	51	41.4	2.67	1.68	ECM glycoproteins	Core matrisome	matrisome	Non.matrisome	Non.matrisome	surfaceome
Fibroblast	COL6A1	Non.matrisome-Matrisome	CD44	NK.cell	3	60.9	32.4	3.64	1.83	Collagens	Core matrisome	matrisome	Non.matrisome	Non.matrisome	surfaceome
Ascending.vasa.recta.endothelium	FN1	Non.matrisome-Matrisome	CD44	Peritubular.capillary.endothelium.2	3	64.8	30.6	4.2	1.79	ECM glycoproteins	Core matrisome	matrisome	Non.matrisome	Non.matrisome	surfaceome
Type.A.intercalated.cell	COL6A1	Non.matrisome-Matrisome	CD44	MNP_a.classical.monocyte.derived	3	54.9	75.1	3.47	3.55	Collagens	Core matrisome	matrisome	Non.matrisome	Non.matrisome	surfaceome
Distinct.proximal.tubule.1	COL6A1	Non.matrisome-Matrisome	CD44	MNP_a.classical.monocyte.derived	3	51.7	75.1	2.48	3.55	Collagens	Core matrisome	matrisome	Non.matrisome	Non.matrisome	surfaceome
Myofibroblast	FN1	Non.matrisome-Matrisome	CD44	NK.cell	3	40.6	32.4	5.09	1.83	ECM glycoproteins	Core matrisome	matrisome	Non.matrisome	Non.matrisome	surfaceome
Peritubular.capillary.endothelium.2	FN1	Non.matrisome-Matrisome	CD44	CD8.T.cell	3	61.2	45	3.66	1.6	ECM glycoproteins	Core matrisome	matrisome	Non.matrisome	Non.matrisome	surfaceome
Peritubular.capillary.endothelium.2	LAMA5	Non.matrisome-Matrisome	CD44	Peritubular.capillary.endothelium.2	3	36.6	30.6	1.48	1.79	ECM glycoproteins	Core matrisome	matrisome	Non.matrisome	Non.matrisome	surfaceome
Distinct.proximal.tubule.1	COL6A2	Non.matrisome-Matrisome	CD44	Plasmacytoid.dendritic.cell	3	51.7	47.8	2.94	1.45	Collagens	Core matrisome	matrisome	Non.matrisome	Non.matrisome	surfaceome
Ascending.vasa.recta.endothelium	FN1	Non.matrisome-Matrisome	CD44	MNP_a.classical.monocyte.derived	3	64.8	75.1	4.2	3.55	ECM glycoproteins	Core matrisome	matrisome	Non.matrisome	Non.matrisome	surfaceome
Type.B.intercalated.cell	COL6A1	Non.matrisome-Matrisome	CD44	NKT.cell	3	78.1	52.3	3.81	1.99	Collagens	Core matrisome	matrisome	Non.matrisome	Non.matrisome	surfaceome
Ascending.vasa.recta.endothelium	FN1	Non.matrisome-Matrisome	CD44	Mast.cell	3	64.8	71.1	4.2	2.37	ECM glycoproteins	Core matrisome	matrisome	Non.matrisome	Non.matrisome	surfaceome
Fibroblast	COL6A1	Non.matrisome-Matrisome	CD44	MNP_a.classical.monocyte.derived	3	60.9	75.1	3.64	3.55	Collagens	Core matrisome	matrisome	Non.matrisome	Non.matrisome	surfaceome
Fibroblast	COL6A1	Non.matrisome-Matrisome	CD44	MNP_c.dendritic.cell	3	60.9	55.7	3.64	3.3	Collagens	Core matrisome	matrisome	Non.matrisome	Non.matrisome	surfaceome
Fibroblast	COL6A2	Non.matrisome-Matrisome	CD44	Peritubular.capillary.endothelium.2	3	69.6	30.6	5.06	1.79	Collagens	Core matrisome	matrisome	Non.matrisome	Non.matrisome	surfaceome
Fibroblast	COL6A2	Non.matrisome-Matrisome	CD44	Pelvic.epithelium	3	69.6	37.1	5.06	1.96	Collagens	Core matrisome	matrisome	Non.matrisome	Non.matrisome	surfaceome
Ascending.vasa.recta.endothelium	FN1	Non.matrisome-Matrisome	CD44	MNP_c.dendritic.cell	3	64.8	55.7	4.2	3.3	ECM glycoproteins	Core matrisome	matrisome	Non.matrisome	Non.matrisome	surfaceome
Peritubular.capillary.endothelium.2	FN1	Non.matrisome-Matrisome	CD44	Mast.cell	3	61.2	71.1	3.66	2.37	ECM glycoproteins	Core matrisome	matrisome	Non.matrisome	Non.matrisome	surfaceome
Myofibroblast	COL6A2	Non.matrisome-Matrisome	CD44	Pelvic.epithelium	3	49.1	37.1	3.29	1.96	Collagens	Core matrisome	matrisome	Non.matrisome	Non.matrisome	surfaceome
Ascending.vasa.recta.endothelium	FN1	Non.matrisome-Matrisome	CD44	Pelvic.epithelium	3	64.8	37.1	4.2	1.96	ECM glycoproteins	Core matrisome	matrisome	Non.matrisome	Non.matrisome	surfaceome
Distinct.proximal.tubule.1	COL6A2	Non.matrisome-Matrisome	CD44	Fibroblast	3	51.7	39.1	2.94	1.44	Collagens	Core matrisome	matrisome	Non.matrisome	Non.matrisome	surfaceome
Myofibroblast	FN1	Non.matrisome-Matrisome	CD44	Peritubular.capillary.endothelium.2	3	40.6	30.6	5.09	1.79	ECM glycoproteins	Core matrisome	matrisome	Non.matrisome	Non.matrisome	surfaceome
Myofibroblast	COL1A1	Non.matrisome-Matrisome	CD44	Myofibroblast	3	34	32.1	2.67	1.47	Collagens	Core matrisome	matrisome	Non.matrisome	Non.matrisome	surfaceome
Myofibroblast	FN1	Non.matrisome-Matrisome	CD44	Fibroblast	3	40.6	39.1	5.09	1.44	ECM glycoproteins	Core matrisome	matrisome	Non.matrisome	Non.matrisome	surfaceome
Distinct.proximal.tubule.1	COL6A2	Non.matrisome-Matrisome	CD44	NK.cell	3	51.7	32.4	2.94	1.83	Collagens	Core matrisome	matrisome	Non.matrisome	Non.matrisome	surfaceome
Peritubular.capillary.endothelium.1	FN1	Non.matrisome-Matrisome	CD44	Plasmacytoid.dendritic.cell	3	51	47.8	2.67	1.45	ECM glycoproteins	Core matrisome	matrisome	Non.matrisome	Non.matrisome	surfaceome
Fibroblast	COL6A2	Non.matrisome-Matrisome	CD44	NK.cell	3	69.6	32.4	5.06	1.83	Collagens	Core matrisome	matrisome	Non.matrisome	Non.matrisome	surfaceome
Peritubular.capillary.endothelium.2	COL6A1	Non.matrisome-Matrisome	CD44	Myofibroblast	3	35.5	32.1	1.38	1.47	Collagens	Core matrisome	matrisome	Non.matrisome	Non.matrisome	surfaceome
Myofibroblast	COL6A1	Non.matrisome-Matrisome	CD44	MNP_b.non_classical.monocyte.derived	3	50	75.6	3.47	3.08	Collagens	Core matrisome	matrisome	Non.matrisome	Non.matrisome	surfaceome
Type.A.intercalated.cell	COL6A1	Non.matrisome-Matrisome	CD44	Plasmacytoid.dendritic.cell	3	54.9	47.8	3.47	1.45	Collagens	Core matrisome	matrisome	Non.matrisome	Non.matrisome	surfaceome
Myofibroblast	COL6A1	Non.matrisome-Matrisome	CD44	Fibroblast	3	50	39.1	3.47	1.44	Collagens	Core matrisome	matrisome	Non.matrisome	Non.matrisome	surfaceome
Myofibroblast	COL6A2	Non.matrisome-Matrisome	CD44	Peritubular.capillary.endothelium.2	3	49.1	30.6	3.29	1.79	Collagens	Core matrisome	matrisome	Non.matrisome	Non.matrisome	surfaceome
Myofibroblast	COL6A2	Non.matrisome-Matrisome	CD44	Myofibroblast	3	49.1	32.1	3.29	1.47	Collagens	Core matrisome	matrisome	Non.matrisome	Non.matrisome	surfaceome
Myofibroblast	FN1	Non.matrisome-Matrisome	CD44	Pelvic.epithelium	3	40.6	37.1	5.09	1.96	ECM glycoproteins	Core matrisome	matrisome	Non.matrisome	Non.matrisome	surfaceome
Type.A.intercalated.cell	COL6A1	Non.matrisome-Matrisome	CD44	NK.cell	3	54.9	32.4	3.47	1.83	Collagens	Core matrisome	matrisome	Non.matrisome	Non.matrisome	surfaceome
Myofibroblast	COL1A2	Non.matrisome-Matrisome	CD44	Myofibroblast	3	40.6	32.1	2.91	1.47	Collagens	Core matrisome	matrisome	Non.matrisome	Non.matrisome	surfaceome
Peritubular.capillary.endothelium.2	COL6A1	Non.matrisome-Matrisome	CD44	MNP_c.dendritic.cell	3	35.5	55.7	1.38	3.3	Collagens	Core matrisome	matrisome	Non.matrisome	Non.matrisome	surfaceome
Myofibroblast	COL6A2	Non.matrisome-Matrisome	CD44	Mast.cell	3	49.1	71.1	3.29	2.37	Collagens	Core matrisome	matrisome	Non.matrisome	Non.matrisome	surfaceome
Fibroblast	COL6A2	Non.matrisome-Matrisome	CD44	CD8.T.cell	3	69.6	45	5.06	1.6	Collagens	Core matrisome	matrisome	Non.matrisome	Non.matrisome	surfaceome
Connecting.tubule	COL6A1	Non.matrisome-Matrisome	CD44	Myofibroblast	3	70.5	32.1	3.35	1.47	Collagens	Core matrisome	matrisome	Non.matrisome	Non.matrisome	surfaceome
Fibroblast	FN1	Non.matrisome-Matrisome	CD44	MNP_a.classical.monocyte.derived	3	43.5	75.1	2	3.55	ECM glycoproteins	Core matrisome	matrisome	Non.matrisome	Non.matrisome	surfaceome
Peritubular.capillary.endothelium.2	FN1	Non.matrisome-Matrisome	CD44	MNP_b.non_classical.monocyte.derived	3	61.2	75.6	3.66	3.08	ECM glycoproteins	Core matrisome	matrisome	Non.matrisome	Non.matrisome	surfaceome
Peritubular.capillary.endothelium.2	FN1	Non.matrisome-Matrisome	CD44	Myofibroblast	3	61.2	32.1	3.66	1.47	ECM glycoproteins	Core matrisome	matrisome	Non.matrisome	Non.matrisome	surfaceome
Peritubular.capillary.endothelium.2	COL4A1	Non.matrisome-Matrisome	CD44	Peritubular.capillary.endothelium.2	3	36.1	30.6	1.79	1.79	Collagens	Core matrisome	matrisome	Non.matrisome	Non.matrisome	surfaceome
Type.A.intercalated.cell	COL6A1	Non.matrisome-Matrisome	CD44	Peritubular.capillary.endothelium.2	3	54.9	30.6	3.47	1.79	Collagens	Core matrisome	matrisome	Non.matrisome	Non.matrisome	surfaceome
Distinct.proximal.tubule.1	COL6A1	Non.matrisome-Matrisome	CD44	NK.cell	3	51.7	32.4	2.48	1.83	Collagens	Core matrisome	matrisome	Non.matrisome	Non.matrisome	surfaceome
Myofibroblast	FN1	Non.matrisome-Matrisome	CD44	CD8.T.cell	3	40.6	45	5.09	1.6	ECM glycoproteins	Core matrisome	matrisome	Non.matrisome	Non.matrisome	surfaceome
Myofibroblast	LAMB2	Non.matrisome-Matrisome	CD44	Myofibroblast	3	37.7	32.1	1.57	1.47	ECM glycoproteins	Core matrisome	matrisome	Non.matrisome	Non.matrisome	surfaceome
Peritubular.capillary.endothelium.2	FN1	Non.matrisome-Matrisome	CD44	Plasmacytoid.dendritic.cell	3	61.2	47.8	3.66	1.45	ECM glycoproteins	Core matrisome	matrisome	Non.matrisome	Non.matrisome	surfaceome
Myofibroblast	FN1	Non.matrisome-Matrisome	CD44	MNP_c.dendritic.cell	3	40.6	55.7	5.09	3.3	ECM glycoproteins	Core matrisome	matrisome	Non.matrisome	Non.matrisome	surfaceome
Ascending.vasa.recta.endothelium	FN1	Non.matrisome-Matrisome	CD44	CD4.T.cell	3	64.8	41.4	4.2	1.68	ECM glycoproteins	Core matrisome	matrisome	Non.matrisome	Non.matrisome	surfaceome
Type.A.intercalated.cell	COL6A1	Non.matrisome-Matrisome	CD44	MNP_b.non_classical.monocyte.derived	3	54.9	75.6	3.47	3.08	Collagens	Core matrisome	matrisome	Non.matrisome	Non.matrisome	surfaceome
Type.B.intercalated.cell	COL6A1	Non.matrisome-Matrisome	CD44	Mast.cell	3	78.1	71.1	3.81	2.37	Collagens	Core matrisome	matrisome	Non.matrisome	Non.matrisome	surfaceome
Peritubular.capillary.endothelium.2	FN1	Non.matrisome-Matrisome	CD44	CD4.T.cell	3	61.2	41.4	3.66	1.68	ECM glycoproteins	Core matrisome	matrisome	Non.matrisome	Non.matrisome	surfaceome
Connecting.tubule	COL6A1	Non.matrisome-Matrisome	CD44	CD4.T.cell	3	70.5	41.4	3.35	1.68	Collagens	Core matrisome	matrisome	Non.matrisome	Non.matrisome	surfaceome
Peritubular.capillary.endothelium.2	COL6A1	Non.matrisome-Matrisome	CD44	Fibroblast	3	35.5	39.1	1.38	1.44	Collagens	Core matrisome	matrisome	Non.matrisome	Non.matrisome	surfaceome
Distinct.proximal.tubule.1	COL6A1	Non.matrisome-Matrisome	CD44	Fibroblast	3	51.7	39.1	2.48	1.44	Collagens	Core matrisome	matrisome	Non.matrisome	Non.matrisome	surfaceome
Fibroblast	FN1	Non.matrisome-Matrisome	CD44	Myofibroblast	3	43.5	32.1	2	1.47	ECM glycoproteins	Core matrisome	matrisome	Non.matrisome	Non.matrisome	surfaceome
Peritubular.capillary.endothelium.2	FN1	Non.matrisome-Matrisome	CD44	NKT.cell	3	61.2	52.3	3.66	1.99	ECM glycoproteins	Core matrisome	matrisome	Non.matrisome	Non.matrisome	surfaceome
Peritubular.capillary.endothelium.2	COL6A1	Non.matrisome-Matrisome	CD44	Pelvic.epithelium	3	35.5	37.1	1.38	1.96	Collagens	Core matrisome	matrisome	Non.matrisome	Non.matrisome	surfaceome
Myofibroblast	FN1	Non.matrisome-Matrisome	CD44	Plasmacytoid.dendritic.cell	3	40.6	47.8	5.09	1.45	ECM glycoproteins	Core matrisome	matrisome	Non.matrisome	Non.matrisome	surfaceome
Peritubular.capillary.endothelium.1	FN1	Non.matrisome-Matrisome	CD44	NKT.cell	3	51	52.3	2.67	1.99	ECM glycoproteins	Core matrisome	matrisome	Non.matrisome	Non.matrisome	surfaceome
Ascending.vasa.recta.endothelium	FN1	Non.matrisome-Matrisome	CD44	Myofibroblast	3	64.8	32.1	4.2	1.47	ECM glycoproteins	Core matrisome	matrisome	Non.matrisome	Non.matrisome	surfaceome
Distinct.proximal.tubule.1	COL6A1	Non.matrisome-Matrisome	CD44	CD4.T.cell	3	51.7	41.4	2.48	1.68	Collagens	Core matrisome	matrisome	Non.matrisome	Non.matrisome	surfaceome
Distinct.proximal.tubule.1	COL6A2	Non.matrisome-Matrisome	CD44	CD4.T.cell	3	51.7	41.4	2.94	1.68	Collagens	Core matrisome	matrisome	Non.matrisome	Non.matrisome	surfaceome
Fibroblast	COL6A2	Non.matrisome-Matrisome	CD44	CD4.T.cell	3	69.6	41.4	5.06	1.68	Collagens	Core matrisome	matrisome	Non.matrisome	Non.matrisome	surfaceome
Ascending.vasa.recta.endothelium	FN1	Non.matrisome-Matrisome	CD44	NK.cell	3	64.8	32.4	4.2	1.83	ECM glycoproteins	Core matrisome	matrisome	Non.matrisome	Non.matrisome	surfaceome
Fibroblast	LAMB2	Non.matrisome-Matrisome	CD44	Fibroblast	3	39.1	39.1	1.11	1.44	ECM glycoproteins	Core matrisome	matrisome	Non.matrisome	Non.matrisome	surfaceome
Myofibroblast	COL6A2	Non.matrisome-Matrisome	CD44	MNP_c.dendritic.cell	3	49.1	55.7	3.29	3.3	Collagens	Core matrisome	matrisome	Non.matrisome	Non.matrisome	surfaceome
Connecting.tubule	COL6A1	Non.matrisome-Matrisome	CD44	Fibroblast	3	70.5	39.1	3.35	1.44	Collagens	Core matrisome	matrisome	Non.matrisome	Non.matrisome	surfaceome
Peritubular.capillary.endothelium.2	COL6A1	Non.matrisome-Matrisome	CD44	Mast.cell	3	35.5	71.1	1.38	2.37	Collagens	Core matrisome	matrisome	Non.matrisome	Non.matrisome	surfaceome
Distinct.proximal.tubule.1	COL6A1	Non.matrisome-Matrisome	CD44	Peritubular.capillary.endothelium.2	3	51.7	30.6	2.48	1.79	Collagens	Core matrisome	matrisome	Non.matrisome	Non.matrisome	surfaceome
Fibroblast	COL1A1	Non.matrisome-Matrisome	CD44	Fibroblast	3	73.9	39.1	20.94	1.44	Collagens	Core matrisome	matrisome	Non.matrisome	Non.matrisome	surfaceome
Peritubular.capillary.endothelium.2	FN1	Non.matrisome-Matrisome	CD44	NK.cell	3	61.2	32.4	3.66	1.83	ECM glycoproteins	Core matrisome	matrisome	Non.matrisome	Non.matrisome	surfaceome
Fibroblast	COL6A3	Non.matrisome-Matrisome	CD44	CD8.T.cell	3	34.8	45	2	1.6	Collagens	Core matrisome	matrisome	Non.matrisome	Non.matrisome	surfaceome
Distinct.proximal.tubule.1	COL6A2	Non.matrisome-Matrisome	CD44	NKT.cell	3	51.7	52.3	2.94	1.99	Collagens	Core matrisome	matrisome	Non.matrisome	Non.matrisome	surfaceome
Distinct.proximal.tubule.1	COL6A2	Non.matrisome-Matrisome	CD44	MNP_b.non_classical.monocyte.derived	3	51.7	75.6	2.94	3.08	Collagens	Core matrisome	matrisome	Non.matrisome	Non.matrisome	surfaceome
Distinct.proximal.tubule.1	COL6A1	Non.matrisome-Matrisome	CD44	NKT.cell	3	51.7	52.3	2.48	1.99	Collagens	Core matrisome	matrisome	Non.matrisome	Non.matrisome	surfaceome
Fibroblast	COL6A2	Non.matrisome-Matrisome	CD44	Mast.cell	3	69.6	71.1	5.06	2.37	Collagens	Core matrisome	matrisome	Non.matrisome	Non.matrisome	surfaceome
Fibroblast	COL6A3	Non.matrisome-Matrisome	CD44	MNP_c.dendritic.cell	3	34.8	55.7	2	3.3	Collagens	Core matrisome	matrisome	Non.matrisome	Non.matrisome	surfaceome
Ascending.vasa.recta.endothelium	FN1	Non.matrisome-Matrisome	CD44	Plasmacytoid.dendritic.cell	3	64.8	47.8	4.2	1.45	ECM glycoproteins	Core matrisome	matrisome	Non.matrisome	Non.matrisome	surfaceome
Type.A.intercalated.cell	COL6A1	Non.matrisome-Matrisome	CD44	MNP_c.dendritic.cell	3	54.9	55.7	3.47	3.3	Collagens	Core matrisome	matrisome	Non.matrisome	Non.matrisome	surfaceome
Distinct.proximal.tubule.1	COL6A2	Non.matrisome-Matrisome	CD44	MNP_c.dendritic.cell	3	51.7	55.7	2.94	3.3	Collagens	Core matrisome	matrisome	Non.matrisome	Non.matrisome	surfaceome
Descending.vasa.recta.endothelium	FN1	Non.matrisome-Matrisome	CD44	CD8.T.cell	3	66.7	45	4.2	1.6	ECM glycoproteins	Core matrisome	matrisome	Non.matrisome	Non.matrisome	surfaceome
Connecting.tubule	COL6A1	Non.matrisome-Matrisome	CD44	MNP_a.classical.monocyte.derived	3	70.5	75.1	3.35	3.55	Collagens	Core matrisome	matrisome	Non.matrisome	Non.matrisome	surfaceome
Peritubular.capillary.endothelium.2	FN1	Non.matrisome-Matrisome	CD44	MNP_a.classical.monocyte.derived	3	61.2	75.1	3.66	3.55	ECM glycoproteins	Core matrisome	matrisome	Non.matrisome	Non.matrisome	surfaceome
Fibroblast	FN1	Non.matrisome-Matrisome	CD44	CD8.T.cell	3	43.5	45	2	1.6	ECM glycoproteins	Core matrisome	matrisome	Non.matrisome	Non.matrisome	surfaceome
Peritubular.capillary.endothelium.1	FN1	Non.matrisome-Matrisome	CD44	MNP_b.non_classical.monocyte.derived	3	51	75.6	2.67	3.08	ECM glycoproteins	Core matrisome	matrisome	Non.matrisome	Non.matrisome	surfaceome
Fibroblast	COL6A1	Non.matrisome-Matrisome	CD44	Pelvic.epithelium	3	60.9	37.1	3.64	1.96	Collagens	Core matrisome	matrisome	Non.matrisome	Non.matrisome	surfaceome
Peritubular.capillary.endothelium.1	FN1	Non.matrisome-Matrisome	CD44	NK.cell	3	51	32.4	2.67	1.83	ECM glycoproteins	Core matrisome	matrisome	Non.matrisome	Non.matrisome	surfaceome
Peritubular.capillary.endothelium.2	COL6A1	Non.matrisome-Matrisome	CD44	Peritubular.capillary.endothelium.2	3	35.5	30.6	1.38	1.79	Collagens	Core matrisome	matrisome	Non.matrisome	Non.matrisome	surfaceome
Type.B.intercalated.cell	COL6A1	Non.matrisome-Matrisome	CD44	NK.cell	3	78.1	32.4	3.81	1.83	Collagens	Core matrisome	matrisome	Non.matrisome	Non.matrisome	surfaceome
Peritubular.capillary.endothelium.2	LAMB2	Non.matrisome-Matrisome	CD44	Peritubular.capillary.endothelium.2	3	37.2	30.6	1.41	1.79	ECM glycoproteins	Core matrisome	matrisome	Non.matrisome	Non.matrisome	surfaceome
Fibroblast	COL6A3	Non.matrisome-Matrisome	CD44	CD4.T.cell	3	34.8	41.4	2	1.68	Collagens	Core matrisome	matrisome	Non.matrisome	Non.matrisome	surfaceome
Distinct.proximal.tubule.1	COL6A1	Non.matrisome-Matrisome	CD44	Plasmacytoid.dendritic.cell	3	51.7	47.8	2.48	1.45	Collagens	Core matrisome	matrisome	Non.matrisome	Non.matrisome	surfaceome
Myofibroblast	COL6A1	Non.matrisome-Matrisome	CD44	NKT.cell	3	50	52.3	3.47	1.99	Collagens	Core matrisome	matrisome	Non.matrisome	Non.matrisome	surfaceome
Peritubular.capillary.endothelium.1	FN1	Non.matrisome-Matrisome	CD44	Pelvic.epithelium	3	51	37.1	2.67	1.96	ECM glycoproteins	Core matrisome	matrisome	Non.matrisome	Non.matrisome	surfaceome
Descending.vasa.recta.endothelium	FN1	Non.matrisome-Matrisome	CD44	MNP_c.dendritic.cell	3	66.7	55.7	4.2	3.3	ECM glycoproteins	Core matrisome	matrisome	Non.matrisome	Non.matrisome	surfaceome
Fibroblast	COL6A2	Non.matrisome-Matrisome	CD44	MNP_c.dendritic.cell	3	69.6	55.7	5.06	3.3	Collagens	Core matrisome	matrisome	Non.matrisome	Non.matrisome	surfaceome
Type.A.intercalated.cell	COL6A1	Non.matrisome-Matrisome	CD44	NKT.cell	3	54.9	52.3	3.47	1.99	Collagens	Core matrisome	matrisome	Non.matrisome	Non.matrisome	surfaceome
Descending.vasa.recta.endothelium	FN1	Non.matrisome-Matrisome	CD44	NK.cell	3	66.7	32.4	4.2	1.83	ECM glycoproteins	Core matrisome	matrisome	Non.matrisome	Non.matrisome	surfaceome
Fibroblast	COL6A2	Non.matrisome-Matrisome	CD44	MNP_b.non_classical.monocyte.derived	3	69.6	75.6	5.06	3.08	Collagens	Core matrisome	matrisome	Non.matrisome	Non.matrisome	surfaceome
Peritubular.capillary.endothelium.1	FN1	Non.matrisome-Matrisome	CD44	Mast.cell	3	51	71.1	2.67	2.37	ECM glycoproteins	Core matrisome	matrisome	Non.matrisome	Non.matrisome	surfaceome
Descending.vasa.recta.endothelium	FN1	Non.matrisome-Matrisome	CD44	CD4.T.cell	3	66.7	41.4	4.2	1.68	ECM glycoproteins	Core matrisome	matrisome	Non.matrisome	Non.matrisome	surfaceome
Fibroblast	FN1	Non.matrisome-Matrisome	CD44	Plasmacytoid.dendritic.cell	3	43.5	47.8	2	1.45	ECM glycoproteins	Core matrisome	matrisome	Non.matrisome	Non.matrisome	surfaceome
Ascending.vasa.recta.endothelium	FN1	Non.matrisome-Matrisome	CD44	MNP_b.non_classical.monocyte.derived	3	64.8	75.6	4.2	3.08	ECM glycoproteins	Core matrisome	matrisome	Non.matrisome	Non.matrisome	surfaceome
Peritubular.capillary.endothelium.1	FN1	Non.matrisome-Matrisome	CD44	Myofibroblast	3	51	32.1	2.67	1.47	ECM glycoproteins	Core matrisome	matrisome	Non.matrisome	Non.matrisome	surfaceome
Myofibroblast	COL6A2	Non.matrisome-Matrisome	CD44	NKT.cell	3	49.1	52.3	3.29	1.99	Collagens	Core matrisome	matrisome	Non.matrisome	Non.matrisome	surfaceome
Connecting.tubule	COL6A1	Non.matrisome-Matrisome	CD44	MNP_b.non_classical.monocyte.derived	3	70.5	75.6	3.35	3.08	Collagens	Core matrisome	matrisome	Non.matrisome	Non.matrisome	surfaceome
Fibroblast	COL6A2	Non.matrisome-Matrisome	CD44	Myofibroblast	3	69.6	32.1	5.06	1.47	Collagens	Core matrisome	matrisome	Non.matrisome	Non.matrisome	surfaceome
Fibroblast	COL6A2	Non.matrisome-Matrisome	CD44	Fibroblast	3	69.6	39.1	5.06	1.44	Collagens	Core matrisome	matrisome	Non.matrisome	Non.matrisome	surfaceome
Fibroblast	FN1	Non.matrisome-Matrisome	CD44	CD4.T.cell	3	43.5	41.4	2	1.68	ECM glycoproteins	Core matrisome	matrisome	Non.matrisome	Non.matrisome	surfaceome
Fibroblast	COL6A2	Non.matrisome-Matrisome	CD44	MNP_a.classical.monocyte.derived	3	69.6	75.1	5.06	3.55	Collagens	Core matrisome	matrisome	Non.matrisome	Non.matrisome	surfaceome
Myofibroblast	COL6A1	Non.matrisome-Matrisome	CD44	CD4.T.cell	3	50	41.4	3.47	1.68	Collagens	Core matrisome	matrisome	Non.matrisome	Non.matrisome	surfaceome
Peritubular.capillary.endothelium.2	COL6A1	Non.matrisome-Matrisome	CD44	MNP_b.non_classical.monocyte.derived	3	35.5	75.6	1.38	3.08	Collagens	Core matrisome	matrisome	Non.matrisome	Non.matrisome	surfaceome
Ascending.vasa.recta.endothelium	FN1	Non.matrisome-Matrisome	CD44	NKT.cell	3	64.8	52.3	4.2	1.99	ECM glycoproteins	Core matrisome	matrisome	Non.matrisome	Non.matrisome	surfaceome
Myofibroblast	FN1	Non.matrisome-Matrisome	CD44	NKT.cell	3	40.6	52.3	5.09	1.99	ECM glycoproteins	Core matrisome	matrisome	Non.matrisome	Non.matrisome	surfaceome
Descending.vasa.recta.endothelium	FN1	Non.matrisome-Matrisome	CD44	Peritubular.capillary.endothelium.2	3	66.7	30.6	4.2	1.79	ECM glycoproteins	Core matrisome	matrisome	Non.matrisome	Non.matrisome	surfaceome
Fibroblast	FN1	Non.matrisome-Matrisome	CD44	NK.cell	3	43.5	32.4	2	1.83	ECM glycoproteins	Core matrisome	matrisome	Non.matrisome	Non.matrisome	surfaceome
Fibroblast	FN1	Non.matrisome-Matrisome	CD44	Peritubular.capillary.endothelium.2	3	43.5	30.6	2	1.79	ECM glycoproteins	Core matrisome	matrisome	Non.matrisome	Non.matrisome	surfaceome
Type.A.intercalated.cell	COL6A1	Non.matrisome-Matrisome	CD44	CD8.T.cell	3	54.9	45	3.47	1.6	Collagens	Core matrisome	matrisome	Non.matrisome	Non.matrisome	surfaceome
Connecting.tubule	COL6A1	Non.matrisome-Matrisome	CD44	Mast.cell	3	70.5	71.1	3.35	2.37	Collagens	Core matrisome	matrisome	Non.matrisome	Non.matrisome	surfaceome
Type.A.intercalated.cell	COL6A1	Non.matrisome-Matrisome	CD44	Myofibroblast	3	54.9	32.1	3.47	1.47	Collagens	Core matrisome	matrisome	Non.matrisome	Non.matrisome	surfaceome
Fibroblast	COL6A1	Non.matrisome-Matrisome	CD44	CD4.T.cell	3	60.9	41.4	3.64	1.68	Collagens	Core matrisome	matrisome	Non.matrisome	Non.matrisome	surfaceome
Fibroblast	FN1	Non.matrisome-Matrisome	CD44	Mast.cell	3	43.5	71.1	2	2.37	ECM glycoproteins	Core matrisome	matrisome	Non.matrisome	Non.matrisome	surfaceome
Fibroblast	COL6A2	Non.matrisome-Matrisome	CD44	NKT.cell	3	69.6	52.3	5.06	1.99	Collagens	Core matrisome	matrisome	Non.matrisome	Non.matrisome	surfaceome
Fibroblast	COL6A1	Non.matrisome-Matrisome	CD44	Plasmacytoid.dendritic.cell	3	60.9	47.8	3.64	1.45	Collagens	Core matrisome	matrisome	Non.matrisome	Non.matrisome	surfaceome
Descending.vasa.recta.endothelium	FN1	Non.matrisome-Matrisome	CD44	MNP_a.classical.monocyte.derived	3	66.7	75.1	4.2	3.55	ECM glycoproteins	Core matrisome	matrisome	Non.matrisome	Non.matrisome	surfaceome
Descending.vasa.recta.endothelium	FN1	Non.matrisome-Matrisome	CD44	Mast.cell	3	66.7	71.1	4.2	2.37	ECM glycoproteins	Core matrisome	matrisome	Non.matrisome	Non.matrisome	surfaceome
Connecting.tubule	COL6A1	Non.matrisome-Matrisome	CD44	Peritubular.capillary.endothelium.2	3	70.5	30.6	3.35	1.79	Collagens	Core matrisome	matrisome	Non.matrisome	Non.matrisome	surfaceome
Fibroblast	COL6A3	Non.matrisome-Matrisome	CD44	Plasmacytoid.dendritic.cell	3	34.8	47.8	2	1.45	Collagens	Core matrisome	matrisome	Non.matrisome	Non.matrisome	surfaceome
Distinct.proximal.tubule.1	COL6A1	Non.matrisome-Matrisome	CD44	MNP_c.dendritic.cell	3	51.7	55.7	2.48	3.3	Collagens	Core matrisome	matrisome	Non.matrisome	Non.matrisome	surfaceome
Peritubular.capillary.endothelium.2	COL6A1	Non.matrisome-Matrisome	CD44	CD8.T.cell	3	35.5	45	1.38	1.6	Collagens	Core matrisome	matrisome	Non.matrisome	Non.matrisome	surfaceome
Type.A.intercalated.cell	COL6A1	Non.matrisome-Matrisome	CD44	Mast.cell	3	54.9	71.1	3.47	2.37	Collagens	Core matrisome	matrisome	Non.matrisome	Non.matrisome	surfaceome
Fibroblast	COL6A3	Non.matrisome-Matrisome	CD44	Fibroblast	3	34.8	39.1	2	1.44	Collagens	Core matrisome	matrisome	Non.matrisome	Non.matrisome	surfaceome
Peritubular.capillary.endothelium.2	FN1	Non.matrisome-Matrisome	CD44	Pelvic.epithelium	3	61.2	37.1	3.66	1.96	ECM glycoproteins	Core matrisome	matrisome	Non.matrisome	Non.matrisome	surfaceome
Peritubular.capillary.endothelium.2	COL6A1	Non.matrisome-Matrisome	CD44	NK.cell	3	35.5	32.4	1.38	1.83	Collagens	Core matrisome	matrisome	Non.matrisome	Non.matrisome	surfaceome
Fibroblast	COL6A3	Non.matrisome-Matrisome	CD44	MNP_b.non_classical.monocyte.derived	3	34.8	75.6	2	3.08	Collagens	Core matrisome	matrisome	Non.matrisome	Non.matrisome	surfaceome
Peritubular.capillary.endothelium.2	COL6A1	Non.matrisome-Matrisome	CD44	Plasmacytoid.dendritic.cell	3	35.5	47.8	1.38	1.45	Collagens	Core matrisome	matrisome	Non.matrisome	Non.matrisome	surfaceome
Peritubular.capillary.endothelium.1	FN1	Non.matrisome-Matrisome	CD44	Fibroblast	3	51	39.1	2.67	1.44	ECM glycoproteins	Core matrisome	matrisome	Non.matrisome	Non.matrisome	surfaceome
Myofibroblast	COL6A2	Non.matrisome-Matrisome	CD44	MNP_b.non_classical.monocyte.derived	3	49.1	75.6	3.29	3.08	Collagens	Core matrisome	matrisome	Non.matrisome	Non.matrisome	surfaceome
Type.A.intercalated.cell	COL6A1	Non.matrisome-Matrisome	CD44	Fibroblast	3	54.9	39.1	3.47	1.44	Collagens	Core matrisome	matrisome	Non.matrisome	Non.matrisome	surfaceome
Myofibroblast	COL6A2	Non.matrisome-Matrisome	CD44	MNP_a.classical.monocyte.derived	3	49.1	75.1	3.29	3.55	Collagens	Core matrisome	matrisome	Non.matrisome	Non.matrisome	surfaceome
Type.A.intercalated.cell	COL6A1	Non.matrisome-Matrisome	CD44	Pelvic.epithelium	3	54.9	37.1	3.47	1.96	Collagens	Core matrisome	matrisome	Non.matrisome	Non.matrisome	surfaceome
Myofibroblast	COL6A2	Non.matrisome-Matrisome	CD44	NK.cell	3	49.1	32.4	3.29	1.83	Collagens	Core matrisome	matrisome	Non.matrisome	Non.matrisome	surfaceome
Myofibroblast	FN1	Non.matrisome-Matrisome	CD44	MNP_a.classical.monocyte.derived	3	40.6	75.1	5.09	3.55	ECM glycoproteins	Core matrisome	matrisome	Non.matrisome	Non.matrisome	surfaceome
Distinct.proximal.tubule.1	COL6A1	Non.matrisome-Matrisome	CD44	Pelvic.epithelium	3	51.7	37.1	2.48	1.96	Collagens	Core matrisome	matrisome	Non.matrisome	Non.matrisome	surfaceome
Fibroblast	COL6A3	Non.matrisome-Matrisome	CD44	Myofibroblast	3	34.8	32.1	2	1.47	Collagens	Core matrisome	matrisome	Non.matrisome	Non.matrisome	surfaceome
Myofibroblast	COL6A1	Non.matrisome-Matrisome	CD44	NK.cell	3	50	32.4	3.47	1.83	Collagens	Core matrisome	matrisome	Non.matrisome	Non.matrisome	surfaceome
Connecting.tubule	COL6A1	Non.matrisome-Matrisome	CD44	CD8.T.cell	3	70.5	45	3.35	1.6	Collagens	Core matrisome	matrisome	Non.matrisome	Non.matrisome	surfaceome
Distinct.proximal.tubule.1	COL6A2	Non.matrisome-Matrisome	CD44	Peritubular.capillary.endothelium.2	3	51.7	30.6	2.94	1.79	Collagens	Core matrisome	matrisome	Non.matrisome	Non.matrisome	surfaceome
Distinct.proximal.tubule.1	COL6A1	Non.matrisome-Matrisome	CD44	Mast.cell	3	51.7	71.1	2.48	2.37	Collagens	Core matrisome	matrisome	Non.matrisome	Non.matrisome	surfaceome
Connecting.tubule	COL6A1	Non.matrisome-Matrisome	CD44	NKT.cell	3	70.5	52.3	3.35	1.99	Collagens	Core matrisome	matrisome	Non.matrisome	Non.matrisome	surfaceome
Distinct.proximal.tubule.1	COL6A1	Non.matrisome-Matrisome	CD44	CD8.T.cell	3	51.7	45	2.48	1.6	Collagens	Core matrisome	matrisome	Non.matrisome	Non.matrisome	surfaceome
Connecting.tubule	COL6A1	Non.matrisome-Matrisome	CD44	Pelvic.epithelium	3	70.5	37.1	3.35	1.96	Collagens	Core matrisome	matrisome	Non.matrisome	Non.matrisome	surfaceome
Myofibroblast	COL6A1	Non.matrisome-Matrisome	CD44	MNP_a.classical.monocyte.derived	3	50	75.1	3.47	3.55	Collagens	Core matrisome	matrisome	Non.matrisome	Non.matrisome	surfaceome
Peritubular.capillary.endothelium.2	COL6A1	Non.matrisome-Matrisome	CD44	CD4.T.cell	3	35.5	41.4	1.38	1.68	Collagens	Core matrisome	matrisome	Non.matrisome	Non.matrisome	surfaceome
Connecting.tubule	COL6A1	Non.matrisome-Matrisome	CD44	MNP_c.dendritic.cell	3	70.5	55.7	3.35	3.3	Collagens	Core matrisome	matrisome	Non.matrisome	Non.matrisome	surfaceome
Peritubular.capillary.endothelium.2	COL6A1	Non.matrisome-Matrisome	CD44	NKT.cell	3	35.5	52.3	1.38	1.99	Collagens	Core matrisome	matrisome	Non.matrisome	Non.matrisome	surfaceome
Type.B.intercalated.cell	COL6A1	Non.matrisome-Matrisome	CD44	Peritubular.capillary.endothelium.2	3	78.1	30.6	3.81	1.79	Collagens	Core matrisome	matrisome	Non.matrisome	Non.matrisome	surfaceome
Fibroblast	COL6A1	Non.matrisome-Matrisome	CD44	Myofibroblast	3	60.9	32.1	3.64	1.47	Collagens	Core matrisome	matrisome	Non.matrisome	Non.matrisome	surfaceome
Myofibroblast	FN1	Non.matrisome-Matrisome	CD44	CD4.T.cell	3	40.6	41.4	5.09	1.68	ECM glycoproteins	Core matrisome	matrisome	Non.matrisome	Non.matrisome	surfaceome
Fibroblast	FN1	Non.matrisome-Matrisome	CD44	MNP_b.non_classical.monocyte.derived	3	43.5	75.6	2	3.08	ECM glycoproteins	Core matrisome	matrisome	Non.matrisome	Non.matrisome	surfaceome
Fibroblast	LAMC1	Non.matrisome-Matrisome	CD44	Fibroblast	3	30.4	39.1	1.14	1.44	ECM glycoproteins	Core matrisome	matrisome	Non.matrisome	Non.matrisome	surfaceome
Type.B.intercalated.cell	COL6A1	Non.matrisome-Matrisome	CD44	CD8.T.cell	3	78.1	45	3.81	1.6	Collagens	Core matrisome	matrisome	Non.matrisome	Non.matrisome	surfaceome
Type.B.intercalated.cell	COL6A1	Non.matrisome-Matrisome	CD44	Plasmacytoid.dendritic.cell	3	78.1	47.8	3.81	1.45	Collagens	Core matrisome	matrisome	Non.matrisome	Non.matrisome	surfaceome
Fibroblast	COL6A1	Non.matrisome-Matrisome	CD44	NKT.cell	3	60.9	52.3	3.64	1.99	Collagens	Core matrisome	matrisome	Non.matrisome	Non.matrisome	surfaceome
Peritubular.capillary.endothelium.1	FN1	Non.matrisome-Matrisome	CD44	CD8.T.cell	3	51	45	2.67	1.6	ECM glycoproteins	Core matrisome	matrisome	Non.matrisome	Non.matrisome	surfaceome
Fibroblast	FN1	Non.matrisome-Matrisome	CD44	Pelvic.epithelium	3	43.5	37.1	2	1.96	ECM glycoproteins	Core matrisome	matrisome	Non.matrisome	Non.matrisome	surfaceome
Peritubular.capillary.endothelium.1	FN1	Non.matrisome-Matrisome	CD44	MNP_a.classical.monocyte.derived	3	51	75.1	2.67	3.55	ECM glycoproteins	Core matrisome	matrisome	Non.matrisome	Non.matrisome	surfaceome
Fibroblast	COL6A1	Non.matrisome-Matrisome	CD44	Fibroblast	3	60.9	39.1	3.64	1.44	Collagens	Core matrisome	matrisome	Non.matrisome	Non.matrisome	surfaceome
Distinct.proximal.tubule.1	COL6A2	Non.matrisome-Matrisome	CD44	CD8.T.cell	3	51.7	45	2.94	1.6	Collagens	Core matrisome	matrisome	Non.matrisome	Non.matrisome	surfaceome
Descending.vasa.recta.endothelium	FN1	Non.matrisome-Matrisome	CD44	Pelvic.epithelium	3	66.7	37.1	4.2	1.96	ECM glycoproteins	Core matrisome	matrisome	Non.matrisome	Non.matrisome	surfaceome
Myofibroblast	COL6A2	Non.matrisome-Matrisome	CD44	CD4.T.cell	3	49.1	41.4	3.29	1.68	Collagens	Core matrisome	matrisome	Non.matrisome	Non.matrisome	surfaceome
Fibroblast	COL6A3	Non.matrisome-Matrisome	CD44	Peritubular.capillary.endothelium.2	3	34.8	30.6	2	1.79	Collagens	Core matrisome	matrisome	Non.matrisome	Non.matrisome	surfaceome
Type.B.intercalated.cell	COL6A1	Non.matrisome-Matrisome	CD44	Myofibroblast	3	78.1	32.1	3.81	1.47	Collagens	Core matrisome	matrisome	Non.matrisome	Non.matrisome	surfaceome
Myofibroblast	COL6A1	Non.matrisome-Matrisome	CD44	Myofibroblast	3	50	32.1	3.47	1.47	Collagens	Core matrisome	matrisome	Non.matrisome	Non.matrisome	surfaceome
Fibroblast	FN1	Non.matrisome-Matrisome	CD44	Fibroblast	3	43.5	39.1	2	1.44	ECM glycoproteins	Core matrisome	matrisome	Non.matrisome	Non.matrisome	surfaceome
Fibroblast	COL6A2	Non.matrisome-Matrisome	CD44	Plasmacytoid.dendritic.cell	3	69.6	47.8	5.06	1.45	Collagens	Core matrisome	matrisome	Non.matrisome	Non.matrisome	surfaceome
Peritubular.capillary.endothelium.1	FN1	Non.matrisome-Matrisome	CD44	MNP_c.dendritic.cell	3	51	55.7	2.67	3.3	ECM glycoproteins	Core matrisome	matrisome	Non.matrisome	Non.matrisome	surfaceome
Myofibroblast	COL4A2	Non.matrisome-Matrisome	CD44	Myofibroblast	3	38.7	32.1	2.39	1.47	Collagens	Core matrisome	matrisome	Non.matrisome	Non.matrisome	surfaceome
Distinct.proximal.tubule.1	COL6A2	Non.matrisome-Matrisome	CD44	Pelvic.epithelium	3	51.7	37.1	2.94	1.96	Collagens	Core matrisome	matrisome	Non.matrisome	Non.matrisome	surfaceome
Fibroblast	COL6A3	Non.matrisome-Matrisome	CD44	NKT.cell	3	34.8	52.3	2	1.99	Collagens	Core matrisome	matrisome	Non.matrisome	Non.matrisome	surfaceome
Fibroblast	COL6A1	Non.matrisome-Matrisome	CD44	MNP_b.non_classical.monocyte.derived	3	60.9	75.6	3.64	3.08	Collagens	Core matrisome	matrisome	Non.matrisome	Non.matrisome	surfaceome
Peritubular.capillary.endothelium.2	COL6A1	Non.matrisome-Matrisome	CD44	MNP_a.classical.monocyte.derived	3	35.5	75.1	1.38	3.55	Collagens	Core matrisome	matrisome	Non.matrisome	Non.matrisome	surfaceome
Peritubular.capillary.endothelium.2	FN1	Non.matrisome-Matrisome	CD44	Peritubular.capillary.endothelium.2	3	61.2	30.6	3.66	1.79	ECM glycoproteins	Core matrisome	matrisome	Non.matrisome	Non.matrisome	surfaceome
Myofibroblast	FN1	Non.matrisome-Matrisome	CD44	Myofibroblast	3	40.6	32.1	5.09	1.47	ECM glycoproteins	Core matrisome	matrisome	Non.matrisome	Non.matrisome	surfaceome
Fibroblast	COL6A1	Non.matrisome-Matrisome	CD44	CD8.T.cell	3	60.9	45	3.64	1.6	Collagens	Core matrisome	matrisome	Non.matrisome	Non.matrisome	surfaceome
Peritubular.capillary.endothelium.2	FN1	Non.matrisome-Matrisome	CD44	Fibroblast	3	61.2	39.1	3.66	1.44	ECM glycoproteins	Core matrisome	matrisome	Non.matrisome	Non.matrisome	surfaceome
Peritubular.capillary.endothelium.2	FN1	Non.matrisome-Matrisome	CD44	MNP_c.dendritic.cell	3	61.2	55.7	3.66	3.3	ECM glycoproteins	Core matrisome	matrisome	Non.matrisome	Non.matrisome	surfaceome
Fibroblast	COL6A3	Non.matrisome-Matrisome	CD44	NK.cell	3	34.8	32.4	2	1.83	Collagens	Core matrisome	matrisome	Non.matrisome	Non.matrisome	surfaceome
Descending.vasa.recta.endothelium	FN1	Non.matrisome-Matrisome	CD44	MNP_b.non_classical.monocyte.derived	3	66.7	75.6	4.2	3.08	ECM glycoproteins	Core matrisome	matrisome	Non.matrisome	Non.matrisome	surfaceome
Type.A.intercalated.cell	COL6A1	Non.matrisome-Matrisome	CD44	CD4.T.cell	3	54.9	41.4	3.47	1.68	Collagens	Core matrisome	matrisome	Non.matrisome	Non.matrisome	surfaceome
Connecting.tubule	COL6A1	Non.matrisome-Matrisome	CD44	NK.cell	3	70.5	32.4	3.35	1.83	Collagens	Core matrisome	matrisome	Non.matrisome	Non.matrisome	surfaceome
Type.B.intercalated.cell	COL6A1	Non.matrisome-Matrisome	CD44	MNP_a.classical.monocyte.derived	3	78.1	75.1	3.81	3.55	Collagens	Core matrisome	matrisome	Non.matrisome	Non.matrisome	surfaceome
Myofibroblast	COL6A1	Non.matrisome-Matrisome	CD44	Peritubular.capillary.endothelium.2	3	50	30.6	3.47	1.79	Collagens	Core matrisome	matrisome	Non.matrisome	Non.matrisome	surfaceome
Fibroblast	FN1	Non.matrisome-Matrisome	CD44	MNP_c.dendritic.cell	3	43.5	55.7	2	3.3	ECM glycoproteins	Core matrisome	matrisome	Non.matrisome	Non.matrisome	surfaceome
Ascending.vasa.recta.endothelium	FN1	Non.matrisome-Matrisome	CD44	Fibroblast	3	64.8	39.1	4.2	1.44	ECM glycoproteins	Core matrisome	matrisome	Non.matrisome	Non.matrisome	surfaceome
Myofibroblast	COL6A1	Non.matrisome-Matrisome	CD44	Pelvic.epithelium	3	50	37.1	3.47	1.96	Collagens	Core matrisome	matrisome	Non.matrisome	Non.matrisome	surfaceome
Myofibroblast	COL6A2	Non.matrisome-Matrisome	CD44	Plasmacytoid.dendritic.cell	3	49.1	47.8	3.29	1.45	Collagens	Core matrisome	matrisome	Non.matrisome	Non.matrisome	surfaceome
Descending.vasa.recta.endothelium	FN1	Non.matrisome-Matrisome	CD44	Fibroblast	3	66.7	39.1	4.2	1.44	ECM glycoproteins	Core matrisome	matrisome	Non.matrisome	Non.matrisome	surfaceome
Principal.cell	THBS1	Non.matrisome-Matrisome	CD47	MNP_c.dendritic.cell	3	37.7	44.3	2.58	1.55	ECM glycoproteins	Core matrisome	matrisome	Non.matrisome	Non.matrisome	surfaceome
MNP_a.classical.monocyte.derived	THBS1	Non.matrisome-Matrisome	CD47	Plasmacytoid.dendritic.cell	3	43	69.6	4.66	1.88	ECM glycoproteins	Core matrisome	matrisome	Non.matrisome	Non.matrisome	surfaceome
Principal.cell	THBS1	Non.matrisome-Matrisome	CD47	Pelvic.epithelium	3	37.7	65.2	2.58	10.03	ECM glycoproteins	Core matrisome	matrisome	Non.matrisome	Non.matrisome	surfaceome
Principal.cell	THBS1	Non.matrisome-Matrisome	CD47	Principal.cell	3	37.7	42	2.58	1.59	ECM glycoproteins	Core matrisome	matrisome	Non.matrisome	Non.matrisome	surfaceome
MNP_a.classical.monocyte.derived	THBS1	Non.matrisome-Matrisome	CD47	NK.cell	3	43	49.7	4.66	1.67	ECM glycoproteins	Core matrisome	matrisome	Non.matrisome	Non.matrisome	surfaceome
Fibroblast	THBS1	Non.matrisome-Matrisome	CD47	Principal.cell	3	39.1	42	5	1.59	ECM glycoproteins	Core matrisome	matrisome	Non.matrisome	Non.matrisome	surfaceome
Distinct.proximal.tubule.1	THBS1	Non.matrisome-Matrisome	CD47	MNP_b.non_classical.monocyte.derived	3	40	52.6	1.83	1.84	ECM glycoproteins	Core matrisome	matrisome	Non.matrisome	Non.matrisome	surfaceome
Fibroblast	THBS1	Non.matrisome-Matrisome	CD47	NK.cell	3	39.1	49.7	5	1.67	ECM glycoproteins	Core matrisome	matrisome	Non.matrisome	Non.matrisome	surfaceome
Fibroblast	THBS1	Non.matrisome-Matrisome	CD47	MNP_b.non_classical.monocyte.derived	3	39.1	52.6	5	1.84	ECM glycoproteins	Core matrisome	matrisome	Non.matrisome	Non.matrisome	surfaceome
Distinct.proximal.tubule.1	THBS1	Non.matrisome-Matrisome	CD47	Type.A.intercalated.cell	3	40	44.2	1.83	1.65	ECM glycoproteins	Core matrisome	matrisome	Non.matrisome	Non.matrisome	surfaceome
Distinct.proximal.tubule.1	THBS1	Non.matrisome-Matrisome	CD47	NKT.cell	3	40	45.5	1.83	1.44	ECM glycoproteins	Core matrisome	matrisome	Non.matrisome	Non.matrisome	surfaceome
Principal.cell	THBS1	Non.matrisome-Matrisome	CD47	Podocyte	3	37.7	42.3	2.58	1.98	ECM glycoproteins	Core matrisome	matrisome	Non.matrisome	Non.matrisome	surfaceome
Principal.cell	THBS1	Non.matrisome-Matrisome	CD47	Epithelial.progenitor.cell	3	37.7	43.2	2.58	3.23	ECM glycoproteins	Core matrisome	matrisome	Non.matrisome	Non.matrisome	surfaceome
Fibroblast	THBS1	Non.matrisome-Matrisome	CD47	Epithelial.progenitor.cell	3	39.1	43.2	5	3.23	ECM glycoproteins	Core matrisome	matrisome	Non.matrisome	Non.matrisome	surfaceome
Fibroblast	THBS1	Non.matrisome-Matrisome	CD47	Pelvic.epithelium	3	39.1	65.2	5	10.03	ECM glycoproteins	Core matrisome	matrisome	Non.matrisome	Non.matrisome	surfaceome
Fibroblast	THBS1	Non.matrisome-Matrisome	CD47	Connecting.tubule	3	39.1	49	5	2	ECM glycoproteins	Core matrisome	matrisome	Non.matrisome	Non.matrisome	surfaceome
Fibroblast	THBS1	Non.matrisome-Matrisome	CD47	Plasmacytoid.dendritic.cell	3	39.1	69.6	5	1.88	ECM glycoproteins	Core matrisome	matrisome	Non.matrisome	Non.matrisome	surfaceome
MNP_a.classical.monocyte.derived	THBS1	Non.matrisome-Matrisome	CD47	Principal.cell	3	43	42	4.66	1.59	ECM glycoproteins	Core matrisome	matrisome	Non.matrisome	Non.matrisome	surfaceome
Distinct.proximal.tubule.1	THBS1	Non.matrisome-Matrisome	CD47	Plasmacytoid.dendritic.cell	3	40	69.6	1.83	1.88	ECM glycoproteins	Core matrisome	matrisome	Non.matrisome	Non.matrisome	surfaceome
MNP_a.classical.monocyte.derived	THBS1	Non.matrisome-Matrisome	CD47	Pelvic.epithelium	3	43	65.2	4.66	10.03	ECM glycoproteins	Core matrisome	matrisome	Non.matrisome	Non.matrisome	surfaceome
Principal.cell	THBS1	Non.matrisome-Matrisome	CD47	Plasmacytoid.dendritic.cell	3	37.7	69.6	2.58	1.88	ECM glycoproteins	Core matrisome	matrisome	Non.matrisome	Non.matrisome	surfaceome
Principal.cell	THBS1	Non.matrisome-Matrisome	CD47	MNP_a.classical.monocyte.derived	3	37.7	31.8	2.58	1.41	ECM glycoproteins	Core matrisome	matrisome	Non.matrisome	Non.matrisome	surfaceome
Principal.cell	THBS1	Non.matrisome-Matrisome	CD47	Connecting.tubule	3	37.7	49	2.58	2	ECM glycoproteins	Core matrisome	matrisome	Non.matrisome	Non.matrisome	surfaceome
Principal.cell	THBS1	Non.matrisome-Matrisome	CD47	Distinct.proximal.tubule.1	3	37.7	35	2.58	1.43	ECM glycoproteins	Core matrisome	matrisome	Non.matrisome	Non.matrisome	surfaceome
Principal.cell	THBS1	Non.matrisome-Matrisome	CD47	MNP_b.non_classical.monocyte.derived	3	37.7	52.6	2.58	1.84	ECM glycoproteins	Core matrisome	matrisome	Non.matrisome	Non.matrisome	surfaceome
Principal.cell	THBS1	Non.matrisome-Matrisome	CD47	NK.cell	3	37.7	49.7	2.58	1.67	ECM glycoproteins	Core matrisome	matrisome	Non.matrisome	Non.matrisome	surfaceome
MNP_a.classical.monocyte.derived	THBS1	Non.matrisome-Matrisome	CD47	Epithelial.progenitor.cell	3	43	43.2	4.66	3.23	ECM glycoproteins	Core matrisome	matrisome	Non.matrisome	Non.matrisome	surfaceome
Principal.cell	THBS1	Non.matrisome-Matrisome	CD47	Type.A.intercalated.cell	3	37.7	44.2	2.58	1.65	ECM glycoproteins	Core matrisome	matrisome	Non.matrisome	Non.matrisome	surfaceome
MNP_a.classical.monocyte.derived	THBS1	Non.matrisome-Matrisome	CD47	MNP_a.classical.monocyte.derived	3	43	31.8	4.66	1.41	ECM glycoproteins	Core matrisome	matrisome	Non.matrisome	Non.matrisome	surfaceome
Principal.cell	THBS1	Non.matrisome-Matrisome	CD47	NKT.cell	3	37.7	45.5	2.58	1.44	ECM glycoproteins	Core matrisome	matrisome	Non.matrisome	Non.matrisome	surfaceome
Distinct.proximal.tubule.1	THBS1	Non.matrisome-Matrisome	CD47	NK.cell	3	40	49.7	1.83	1.67	ECM glycoproteins	Core matrisome	matrisome	Non.matrisome	Non.matrisome	surfaceome
MNP_a.classical.monocyte.derived	THBS1	Non.matrisome-Matrisome	CD47	Type.A.intercalated.cell	3	43	44.2	4.66	1.65	ECM glycoproteins	Core matrisome	matrisome	Non.matrisome	Non.matrisome	surfaceome
Fibroblast	THBS1	Non.matrisome-Matrisome	CD47	Distinct.proximal.tubule.1	3	39.1	35	5	1.43	ECM glycoproteins	Core matrisome	matrisome	Non.matrisome	Non.matrisome	surfaceome
Distinct.proximal.tubule.1	THBS1	Non.matrisome-Matrisome	CD47	MNP_c.dendritic.cell	3	40	44.3	1.83	1.55	ECM glycoproteins	Core matrisome	matrisome	Non.matrisome	Non.matrisome	surfaceome
Distinct.proximal.tubule.1	THBS1	Non.matrisome-Matrisome	CD47	Epithelial.progenitor.cell	3	40	43.2	1.83	3.23	ECM glycoproteins	Core matrisome	matrisome	Non.matrisome	Non.matrisome	surfaceome
Distinct.proximal.tubule.1	THBS1	Non.matrisome-Matrisome	CD47	Pelvic.epithelium	3	40	65.2	1.83	10.03	ECM glycoproteins	Core matrisome	matrisome	Non.matrisome	Non.matrisome	surfaceome
Fibroblast	THBS1	Non.matrisome-Matrisome	CD47	Podocyte	3	39.1	42.3	5	1.98	ECM glycoproteins	Core matrisome	matrisome	Non.matrisome	Non.matrisome	surfaceome
Fibroblast	THBS1	Non.matrisome-Matrisome	CD47	MNP_c.dendritic.cell	3	39.1	44.3	5	1.55	ECM glycoproteins	Core matrisome	matrisome	Non.matrisome	Non.matrisome	surfaceome
MNP_a.classical.monocyte.derived	THBS1	Non.matrisome-Matrisome	CD47	NKT.cell	3	43	45.5	4.66	1.44	ECM glycoproteins	Core matrisome	matrisome	Non.matrisome	Non.matrisome	surfaceome
Distinct.proximal.tubule.1	THBS1	Non.matrisome-Matrisome	CD47	Connecting.tubule	3	40	49	1.83	2	ECM glycoproteins	Core matrisome	matrisome	Non.matrisome	Non.matrisome	surfaceome
Fibroblast	THBS1	Non.matrisome-Matrisome	CD47	Type.A.intercalated.cell	3	39.1	44.2	5	1.65	ECM glycoproteins	Core matrisome	matrisome	Non.matrisome	Non.matrisome	surfaceome
Distinct.proximal.tubule.1	THBS1	Non.matrisome-Matrisome	CD47	MNP_a.classical.monocyte.derived	3	40	31.8	1.83	1.41	ECM glycoproteins	Core matrisome	matrisome	Non.matrisome	Non.matrisome	surfaceome
MNP_a.classical.monocyte.derived	THBS1	Non.matrisome-Matrisome	CD47	Podocyte	3	43	42.3	4.66	1.98	ECM glycoproteins	Core matrisome	matrisome	Non.matrisome	Non.matrisome	surfaceome
MNP_a.classical.monocyte.derived	THBS1	Non.matrisome-Matrisome	CD47	MNP_b.non_classical.monocyte.derived	3	43	52.6	4.66	1.84	ECM glycoproteins	Core matrisome	matrisome	Non.matrisome	Non.matrisome	surfaceome
Distinct.proximal.tubule.1	THBS1	Non.matrisome-Matrisome	CD47	Principal.cell	3	40	42	1.83	1.59	ECM glycoproteins	Core matrisome	matrisome	Non.matrisome	Non.matrisome	surfaceome
MNP_a.classical.monocyte.derived	THBS1	Non.matrisome-Matrisome	CD47	Connecting.tubule	3	43	49	4.66	2	ECM glycoproteins	Core matrisome	matrisome	Non.matrisome	Non.matrisome	surfaceome
Fibroblast	THBS1	Non.matrisome-Matrisome	CD47	MNP_a.classical.monocyte.derived	3	39.1	31.8	5	1.41	ECM glycoproteins	Core matrisome	matrisome	Non.matrisome	Non.matrisome	surfaceome
Fibroblast	THBS1	Non.matrisome-Matrisome	CD47	NKT.cell	3	39.1	45.5	5	1.44	ECM glycoproteins	Core matrisome	matrisome	Non.matrisome	Non.matrisome	surfaceome
Distinct.proximal.tubule.1	THBS1	Non.matrisome-Matrisome	CD47	Distinct.proximal.tubule.1	3	40	35	1.83	1.43	ECM glycoproteins	Core matrisome	matrisome	Non.matrisome	Non.matrisome	surfaceome
MNP_a.classical.monocyte.derived	THBS1	Non.matrisome-Matrisome	CD47	Distinct.proximal.tubule.1	3	43	35	4.66	1.43	ECM glycoproteins	Core matrisome	matrisome	Non.matrisome	Non.matrisome	surfaceome
Distinct.proximal.tubule.1	THBS1	Non.matrisome-Matrisome	CD47	Podocyte	3	40	42.3	1.83	1.98	ECM glycoproteins	Core matrisome	matrisome	Non.matrisome	Non.matrisome	surfaceome
MNP_a.classical.monocyte.derived	THBS1	Non.matrisome-Matrisome	CD47	MNP_c.dendritic.cell	3	43	44.3	4.66	1.55	ECM glycoproteins	Core matrisome	matrisome	Non.matrisome	Non.matrisome	surfaceome
Epithelial.progenitor.cell	SDC1	Non.matrisome-Matrisome	CD81	Epithelial.progenitor.cell	3	49.8	53.5	3.19	2.66	ECM-affiliated proteins	Matrisome-associated	matrisome	Non.matrisome	Non.matrisome	extracellular (non-matrisome)
Epithelial.progenitor.cell	SDC1	Non.matrisome-Matrisome	CD81	Distinct.proximal.tubule.1	3	49.8	61.7	3.19	1.81	ECM-affiliated proteins	Matrisome-associated	matrisome	Non.matrisome	Non.matrisome	extracellular (non-matrisome)
Pelvic.epithelium	SDC1	Non.matrisome-Matrisome	CD81	Peritubular.capillary.endothelium.1	3	76.5	51.6	7.22	1.62	ECM-affiliated proteins	Matrisome-associated	matrisome	Non.matrisome	Non.matrisome	extracellular (non-matrisome)
Principal.cell	SDC1	Non.matrisome-Matrisome	CD81	MNP_c.dendritic.cell	3	31.9	35.4	1.36	1.6	ECM-affiliated proteins	Matrisome-associated	matrisome	Non.matrisome	Non.matrisome	extracellular (non-matrisome)
Principal.cell	SDC1	Non.matrisome-Matrisome	CD81	Principal.cell	3	31.9	66.7	1.36	2.78	ECM-affiliated proteins	Matrisome-associated	matrisome	Non.matrisome	Non.matrisome	extracellular (non-matrisome)
Epithelial.progenitor.cell	SDC1	Non.matrisome-Matrisome	CD81	Glomerular.endothelium	3	49.8	53.8	3.19	1.65	ECM-affiliated proteins	Matrisome-associated	matrisome	Non.matrisome	Non.matrisome	extracellular (non-matrisome)
Connecting.tubule	SDC1	Non.matrisome-Matrisome	CD81	Glomerular.endothelium	3	34.2	53.8	1.86	1.65	ECM-affiliated proteins	Matrisome-associated	matrisome	Non.matrisome	Non.matrisome	extracellular (non-matrisome)
Principal.cell	SDC1	Non.matrisome-Matrisome	CD81	Type.B.intercalated.cell	3	31.9	37.7	1.36	1.42	ECM-affiliated proteins	Matrisome-associated	matrisome	Non.matrisome	Non.matrisome	extracellular (non-matrisome)
Transitional.urothelium	SDC1	Non.matrisome-Matrisome	CD81	Myofibroblast	3	71.1	42.5	4.75	3.07	ECM-affiliated proteins	Matrisome-associated	matrisome	Non.matrisome	Non.matrisome	extracellular (non-matrisome)
Principal.cell	SDC1	Non.matrisome-Matrisome	CD81	Distinct.proximal.tubule.1	3	31.9	61.7	1.36	1.81	ECM-affiliated proteins	Matrisome-associated	matrisome	Non.matrisome	Non.matrisome	extracellular (non-matrisome)
Principal.cell	SDC1	Non.matrisome-Matrisome	CD81	Connecting.tubule	3	31.9	59.1	1.36	3.51	ECM-affiliated proteins	Matrisome-associated	matrisome	Non.matrisome	Non.matrisome	extracellular (non-matrisome)
Connecting.tubule	SDC1	Non.matrisome-Matrisome	CD81	Ascending.vasa.recta.endothelium	3	34.2	47.4	1.86	1.56	ECM-affiliated proteins	Matrisome-associated	matrisome	Non.matrisome	Non.matrisome	extracellular (non-matrisome)
Principal.cell	SDC1	Non.matrisome-Matrisome	CD81	Podocyte	3	31.9	45.5	1.36	2.46	ECM-affiliated proteins	Matrisome-associated	matrisome	Non.matrisome	Non.matrisome	extracellular (non-matrisome)
Connecting.tubule	SDC1	Non.matrisome-Matrisome	CD81	Descending.vasa.recta.endothelium	3	34.2	58.2	1.86	1.91	ECM-affiliated proteins	Matrisome-associated	matrisome	Non.matrisome	Non.matrisome	extracellular (non-matrisome)
Principal.cell	SDC1	Non.matrisome-Matrisome	CD81	Descending.vasa.recta.endothelium	3	31.9	58.2	1.36	1.91	ECM-affiliated proteins	Matrisome-associated	matrisome	Non.matrisome	Non.matrisome	extracellular (non-matrisome)
Epithelial.progenitor.cell	SDC1	Non.matrisome-Matrisome	CD81	Fibroblast	3	49.8	52.2	3.19	1.25	ECM-affiliated proteins	Matrisome-associated	matrisome	Non.matrisome	Non.matrisome	extracellular (non-matrisome)
Principal.cell	SDC1	Non.matrisome-Matrisome	CD81	Fibroblast	3	31.9	52.2	1.36	1.25	ECM-affiliated proteins	Matrisome-associated	matrisome	Non.matrisome	Non.matrisome	extracellular (non-matrisome)
Transitional.urothelium	SDC1	Non.matrisome-Matrisome	CD81	Connecting.tubule	3	71.1	59.1	4.75	3.51	ECM-affiliated proteins	Matrisome-associated	matrisome	Non.matrisome	Non.matrisome	extracellular (non-matrisome)
Connecting.tubule	SDC1	Non.matrisome-Matrisome	CD81	Fibroblast	3	34.2	52.2	1.86	1.25	ECM-affiliated proteins	Matrisome-associated	matrisome	Non.matrisome	Non.matrisome	extracellular (non-matrisome)
Connecting.tubule	SDC1	Non.matrisome-Matrisome	CD81	Podocyte	3	34.2	45.5	1.86	2.46	ECM-affiliated proteins	Matrisome-associated	matrisome	Non.matrisome	Non.matrisome	extracellular (non-matrisome)
Pelvic.epithelium	SDC1	Non.matrisome-Matrisome	CD81	MNP_c.dendritic.cell	3	76.5	35.4	7.22	1.6	ECM-affiliated proteins	Matrisome-associated	matrisome	Non.matrisome	Non.matrisome	extracellular (non-matrisome)
Transitional.urothelium	SDC1	Non.matrisome-Matrisome	CD81	Type.B.intercalated.cell	3	71.1	37.7	4.75	1.42	ECM-affiliated proteins	Matrisome-associated	matrisome	Non.matrisome	Non.matrisome	extracellular (non-matrisome)
Pelvic.epithelium	SDC1	Non.matrisome-Matrisome	CD81	Pelvic.epithelium	3	76.5	50.8	7.22	3	ECM-affiliated proteins	Matrisome-associated	matrisome	Non.matrisome	Non.matrisome	extracellular (non-matrisome)
Transitional.urothelium	SDC1	Non.matrisome-Matrisome	CD81	Peritubular.capillary.endothelium.2	3	71.1	89.6	4.75	4.27	ECM-affiliated proteins	Matrisome-associated	matrisome	Non.matrisome	Non.matrisome	extracellular (non-matrisome)
Pelvic.epithelium	SDC1	Non.matrisome-Matrisome	CD81	Myofibroblast	3	76.5	42.5	7.22	3.07	ECM-affiliated proteins	Matrisome-associated	matrisome	Non.matrisome	Non.matrisome	extracellular (non-matrisome)
Principal.cell	SDC1	Non.matrisome-Matrisome	CD81	Epithelial.progenitor.cell	3	31.9	53.5	1.36	2.66	ECM-affiliated proteins	Matrisome-associated	matrisome	Non.matrisome	Non.matrisome	extracellular (non-matrisome)
Epithelial.progenitor.cell	SDC1	Non.matrisome-Matrisome	CD81	Pelvic.epithelium	3	49.8	50.8	3.19	3	ECM-affiliated proteins	Matrisome-associated	matrisome	Non.matrisome	Non.matrisome	extracellular (non-matrisome)
Connecting.tubule	SDC1	Non.matrisome-Matrisome	CD81	Peritubular.capillary.endothelium.2	3	34.2	89.6	1.86	4.27	ECM-affiliated proteins	Matrisome-associated	matrisome	Non.matrisome	Non.matrisome	extracellular (non-matrisome)
Pelvic.epithelium	SDC1	Non.matrisome-Matrisome	CD81	Ascending.vasa.recta.endothelium	3	76.5	47.4	7.22	1.56	ECM-affiliated proteins	Matrisome-associated	matrisome	Non.matrisome	Non.matrisome	extracellular (non-matrisome)
Pelvic.epithelium	SDC1	Non.matrisome-Matrisome	CD81	Descending.vasa.recta.endothelium	3	76.5	58.2	7.22	1.91	ECM-affiliated proteins	Matrisome-associated	matrisome	Non.matrisome	Non.matrisome	extracellular (non-matrisome)
Connecting.tubule	SDC1	Non.matrisome-Matrisome	CD81	Type.A.intercalated.cell	3	34.2	53.5	1.86	2.14	ECM-affiliated proteins	Matrisome-associated	matrisome	Non.matrisome	Non.matrisome	extracellular (non-matrisome)
Pelvic.epithelium	SDC1	Non.matrisome-Matrisome	CD81	Type.A.intercalated.cell	3	76.5	53.5	7.22	2.14	ECM-affiliated proteins	Matrisome-associated	matrisome	Non.matrisome	Non.matrisome	extracellular (non-matrisome)
Transitional.urothelium	SDC1	Non.matrisome-Matrisome	CD81	Type.A.intercalated.cell	3	71.1	53.5	4.75	2.14	ECM-affiliated proteins	Matrisome-associated	matrisome	Non.matrisome	Non.matrisome	extracellular (non-matrisome)
Epithelial.progenitor.cell	SDC1	Non.matrisome-Matrisome	CD81	Type.A.intercalated.cell	3	49.8	53.5	3.19	2.14	ECM-affiliated proteins	Matrisome-associated	matrisome	Non.matrisome	Non.matrisome	extracellular (non-matrisome)
Principal.cell	SDC1	Non.matrisome-Matrisome	CD81	Peritubular.capillary.endothelium.2	3	31.9	89.6	1.36	4.27	ECM-affiliated proteins	Matrisome-associated	matrisome	Non.matrisome	Non.matrisome	extracellular (non-matrisome)
Pelvic.epithelium	SDC1	Non.matrisome-Matrisome	CD81	Connecting.tubule	3	76.5	59.1	7.22	3.51	ECM-affiliated proteins	Matrisome-associated	matrisome	Non.matrisome	Non.matrisome	extracellular (non-matrisome)
Pelvic.epithelium	SDC1	Non.matrisome-Matrisome	CD81	Fibroblast	3	76.5	52.2	7.22	1.25	ECM-affiliated proteins	Matrisome-associated	matrisome	Non.matrisome	Non.matrisome	extracellular (non-matrisome)
Transitional.urothelium	SDC1	Non.matrisome-Matrisome	CD81	Ascending.vasa.recta.endothelium	3	71.1	47.4	4.75	1.56	ECM-affiliated proteins	Matrisome-associated	matrisome	Non.matrisome	Non.matrisome	extracellular (non-matrisome)
Transitional.urothelium	SDC1	Non.matrisome-Matrisome	CD81	Peritubular.capillary.endothelium.1	3	71.1	51.6	4.75	1.62	ECM-affiliated proteins	Matrisome-associated	matrisome	Non.matrisome	Non.matrisome	extracellular (non-matrisome)
Connecting.tubule	SDC1	Non.matrisome-Matrisome	CD81	Distinct.proximal.tubule.1	3	34.2	61.7	1.86	1.81	ECM-affiliated proteins	Matrisome-associated	matrisome	Non.matrisome	Non.matrisome	extracellular (non-matrisome)
Principal.cell	SDC1	Non.matrisome-Matrisome	CD81	Type.A.intercalated.cell	3	31.9	53.5	1.36	2.14	ECM-affiliated proteins	Matrisome-associated	matrisome	Non.matrisome	Non.matrisome	extracellular (non-matrisome)
Connecting.tubule	SDC1	Non.matrisome-Matrisome	CD81	Connecting.tubule	3	34.2	59.1	1.86	3.51	ECM-affiliated proteins	Matrisome-associated	matrisome	Non.matrisome	Non.matrisome	extracellular (non-matrisome)
Epithelial.progenitor.cell	SDC1	Non.matrisome-Matrisome	CD81	Myofibroblast	3	49.8	42.5	3.19	3.07	ECM-affiliated proteins	Matrisome-associated	matrisome	Non.matrisome	Non.matrisome	extracellular (non-matrisome)
Transitional.urothelium	SDC1	Non.matrisome-Matrisome	CD81	Epithelial.progenitor.cell	3	71.1	53.5	4.75	2.66	ECM-affiliated proteins	Matrisome-associated	matrisome	Non.matrisome	Non.matrisome	extracellular (non-matrisome)
Pelvic.epithelium	SDC1	Non.matrisome-Matrisome	CD81	Distinct.proximal.tubule.1	3	76.5	61.7	7.22	1.81	ECM-affiliated proteins	Matrisome-associated	matrisome	Non.matrisome	Non.matrisome	extracellular (non-matrisome)
Transitional.urothelium	SDC1	Non.matrisome-Matrisome	CD81	Distinct.proximal.tubule.1	3	71.1	61.7	4.75	1.81	ECM-affiliated proteins	Matrisome-associated	matrisome	Non.matrisome	Non.matrisome	extracellular (non-matrisome)
Principal.cell	SDC1	Non.matrisome-Matrisome	CD81	Glomerular.endothelium	3	31.9	53.8	1.36	1.65	ECM-affiliated proteins	Matrisome-associated	matrisome	Non.matrisome	Non.matrisome	extracellular (non-matrisome)
Epithelial.progenitor.cell	SDC1	Non.matrisome-Matrisome	CD81	Connecting.tubule	3	49.8	59.1	3.19	3.51	ECM-affiliated proteins	Matrisome-associated	matrisome	Non.matrisome	Non.matrisome	extracellular (non-matrisome)
Pelvic.epithelium	SDC1	Non.matrisome-Matrisome	CD81	Epithelial.progenitor.cell	3	76.5	53.5	7.22	2.66	ECM-affiliated proteins	Matrisome-associated	matrisome	Non.matrisome	Non.matrisome	extracellular (non-matrisome)
Connecting.tubule	SDC1	Non.matrisome-Matrisome	CD81	Epithelial.progenitor.cell	3	34.2	53.5	1.86	2.66	ECM-affiliated proteins	Matrisome-associated	matrisome	Non.matrisome	Non.matrisome	extracellular (non-matrisome)
Principal.cell	SDC1	Non.matrisome-Matrisome	CD81	Peritubular.capillary.endothelium.1	3	31.9	51.6	1.36	1.62	ECM-affiliated proteins	Matrisome-associated	matrisome	Non.matrisome	Non.matrisome	extracellular (non-matrisome)
Epithelial.progenitor.cell	SDC1	Non.matrisome-Matrisome	CD81	Peritubular.capillary.endothelium.2	3	49.8	89.6	3.19	4.27	ECM-affiliated proteins	Matrisome-associated	matrisome	Non.matrisome	Non.matrisome	extracellular (non-matrisome)
Connecting.tubule	SDC1	Non.matrisome-Matrisome	CD81	Peritubular.capillary.endothelium.1	3	34.2	51.6	1.86	1.62	ECM-affiliated proteins	Matrisome-associated	matrisome	Non.matrisome	Non.matrisome	extracellular (non-matrisome)
Connecting.tubule	SDC1	Non.matrisome-Matrisome	CD81	Myofibroblast	3	34.2	42.5	1.86	3.07	ECM-affiliated proteins	Matrisome-associated	matrisome	Non.matrisome	Non.matrisome	extracellular (non-matrisome)
Pelvic.epithelium	SDC1	Non.matrisome-Matrisome	CD81	Peritubular.capillary.endothelium.2	3	76.5	89.6	7.22	4.27	ECM-affiliated proteins	Matrisome-associated	matrisome	Non.matrisome	Non.matrisome	extracellular (non-matrisome)
Connecting.tubule	SDC1	Non.matrisome-Matrisome	CD81	Principal.cell	3	34.2	66.7	1.86	2.78	ECM-affiliated proteins	Matrisome-associated	matrisome	Non.matrisome	Non.matrisome	extracellular (non-matrisome)
Transitional.urothelium	SDC1	Non.matrisome-Matrisome	CD81	Principal.cell	3	71.1	66.7	4.75	2.78	ECM-affiliated proteins	Matrisome-associated	matrisome	Non.matrisome	Non.matrisome	extracellular (non-matrisome)
Pelvic.epithelium	SDC1	Non.matrisome-Matrisome	CD81	Type.B.intercalated.cell	3	76.5	37.7	7.22	1.42	ECM-affiliated proteins	Matrisome-associated	matrisome	Non.matrisome	Non.matrisome	extracellular (non-matrisome)
Epithelial.progenitor.cell	SDC1	Non.matrisome-Matrisome	CD81	Ascending.vasa.recta.endothelium	3	49.8	47.4	3.19	1.56	ECM-affiliated proteins	Matrisome-associated	matrisome	Non.matrisome	Non.matrisome	extracellular (non-matrisome)
Transitional.urothelium	SDC1	Non.matrisome-Matrisome	CD81	MNP_c.dendritic.cell	3	71.1	35.4	4.75	1.6	ECM-affiliated proteins	Matrisome-associated	matrisome	Non.matrisome	Non.matrisome	extracellular (non-matrisome)
Transitional.urothelium	SDC1	Non.matrisome-Matrisome	CD81	Glomerular.endothelium	3	71.1	53.8	4.75	1.65	ECM-affiliated proteins	Matrisome-associated	matrisome	Non.matrisome	Non.matrisome	extracellular (non-matrisome)
Connecting.tubule	SDC1	Non.matrisome-Matrisome	CD81	Type.B.intercalated.cell	3	34.2	37.7	1.86	1.42	ECM-affiliated proteins	Matrisome-associated	matrisome	Non.matrisome	Non.matrisome	extracellular (non-matrisome)
Epithelial.progenitor.cell	SDC1	Non.matrisome-Matrisome	CD81	Peritubular.capillary.endothelium.1	3	49.8	51.6	3.19	1.62	ECM-affiliated proteins	Matrisome-associated	matrisome	Non.matrisome	Non.matrisome	extracellular (non-matrisome)
Epithelial.progenitor.cell	SDC1	Non.matrisome-Matrisome	CD81	Podocyte	3	49.8	45.5	3.19	2.46	ECM-affiliated proteins	Matrisome-associated	matrisome	Non.matrisome	Non.matrisome	extracellular (non-matrisome)
Transitional.urothelium	SDC1	Non.matrisome-Matrisome	CD81	Fibroblast	3	71.1	52.2	4.75	1.25	ECM-affiliated proteins	Matrisome-associated	matrisome	Non.matrisome	Non.matrisome	extracellular (non-matrisome)
Epithelial.progenitor.cell	SDC1	Non.matrisome-Matrisome	CD81	Type.B.intercalated.cell	3	49.8	37.7	3.19	1.42	ECM-affiliated proteins	Matrisome-associated	matrisome	Non.matrisome	Non.matrisome	extracellular (non-matrisome)
Epithelial.progenitor.cell	SDC1	Non.matrisome-Matrisome	CD81	Descending.vasa.recta.endothelium	3	49.8	58.2	3.19	1.91	ECM-affiliated proteins	Matrisome-associated	matrisome	Non.matrisome	Non.matrisome	extracellular (non-matrisome)
Epithelial.progenitor.cell	SDC1	Non.matrisome-Matrisome	CD81	Principal.cell	3	49.8	66.7	3.19	2.78	ECM-affiliated proteins	Matrisome-associated	matrisome	Non.matrisome	Non.matrisome	extracellular (non-matrisome)
Pelvic.epithelium	SDC1	Non.matrisome-Matrisome	CD81	Principal.cell	3	76.5	66.7	7.22	2.78	ECM-affiliated proteins	Matrisome-associated	matrisome	Non.matrisome	Non.matrisome	extracellular (non-matrisome)
Connecting.tubule	SDC1	Non.matrisome-Matrisome	CD81	Pelvic.epithelium	3	34.2	50.8	1.86	3	ECM-affiliated proteins	Matrisome-associated	matrisome	Non.matrisome	Non.matrisome	extracellular (non-matrisome)
Principal.cell	SDC1	Non.matrisome-Matrisome	CD81	Ascending.vasa.recta.endothelium	3	31.9	47.4	1.36	1.56	ECM-affiliated proteins	Matrisome-associated	matrisome	Non.matrisome	Non.matrisome	extracellular (non-matrisome)
Pelvic.epithelium	SDC1	Non.matrisome-Matrisome	CD81	Glomerular.endothelium	3	76.5	53.8	7.22	1.65	ECM-affiliated proteins	Matrisome-associated	matrisome	Non.matrisome	Non.matrisome	extracellular (non-matrisome)
Connecting.tubule	SDC1	Non.matrisome-Matrisome	CD81	MNP_c.dendritic.cell	3	34.2	35.4	1.86	1.6	ECM-affiliated proteins	Matrisome-associated	matrisome	Non.matrisome	Non.matrisome	extracellular (non-matrisome)
Principal.cell	SDC1	Non.matrisome-Matrisome	CD81	Pelvic.epithelium	3	31.9	50.8	1.36	3	ECM-affiliated proteins	Matrisome-associated	matrisome	Non.matrisome	Non.matrisome	extracellular (non-matrisome)
Transitional.urothelium	SDC1	Non.matrisome-Matrisome	CD81	Podocyte	3	71.1	45.5	4.75	2.46	ECM-affiliated proteins	Matrisome-associated	matrisome	Non.matrisome	Non.matrisome	extracellular (non-matrisome)
Principal.cell	SDC1	Non.matrisome-Matrisome	CD81	Myofibroblast	3	31.9	42.5	1.36	3.07	ECM-affiliated proteins	Matrisome-associated	matrisome	Non.matrisome	Non.matrisome	extracellular (non-matrisome)
Transitional.urothelium	SDC1	Non.matrisome-Matrisome	CD81	Descending.vasa.recta.endothelium	3	71.1	58.2	4.75	1.91	ECM-affiliated proteins	Matrisome-associated	matrisome	Non.matrisome	Non.matrisome	extracellular (non-matrisome)
Pelvic.epithelium	SDC1	Non.matrisome-Matrisome	CD81	Podocyte	3	76.5	45.5	7.22	2.46	ECM-affiliated proteins	Matrisome-associated	matrisome	Non.matrisome	Non.matrisome	extracellular (non-matrisome)
Transitional.urothelium	SDC1	Non.matrisome-Matrisome	CD81	Pelvic.epithelium	3	71.1	50.8	4.75	3	ECM-affiliated proteins	Matrisome-associated	matrisome	Non.matrisome	Non.matrisome	extracellular (non-matrisome)
Epithelial.progenitor.cell	SDC1	Non.matrisome-Matrisome	CD81	MNP_c.dendritic.cell	3	49.8	35.4	3.19	1.6	ECM-affiliated proteins	Matrisome-associated	matrisome	Non.matrisome	Non.matrisome	extracellular (non-matrisome)
Distinct.proximal.tubule.1	CCL2	Matrisome-Matrisome	COL18A1	Distinct.proximal.tubule.1	3	46.7	71.7	12.64	3.14	Secreted factors	Matrisome-associated	matrisome	Collagens	Core matrisome	matrisome
Neutrophil	SELL	Non.matrisome-Matrisome	COL18A1	Principal.cell	3	36.7	50.7	1.91	2.23	Non.matrisome	Non.matrisome	surfaceome	Collagens	Core matrisome	matrisome
Fibroblast	CCL2	Matrisome-Matrisome	COL18A1	Epithelial.progenitor.cell	3	43.5	62	25.5	3.02	Secreted factors	Matrisome-associated	matrisome	Collagens	Core matrisome	matrisome
Fibroblast	CCL2	Matrisome-Matrisome	COL18A1	Type.B.intercalated.cell	3	43.5	71.9	25.5	3.27	Secreted factors	Matrisome-associated	matrisome	Collagens	Core matrisome	matrisome
Distinct.proximal.tubule.1	CCL2	Matrisome-Matrisome	COL18A1	Principal.cell	3	46.7	50.7	12.64	2.23	Secreted factors	Matrisome-associated	matrisome	Collagens	Core matrisome	matrisome
MNP_c.dendritic.cell	SELL	Non.matrisome-Matrisome	COL18A1	Type.B.intercalated.cell	3	32.1	71.9	2.22	3.27	Non.matrisome	Non.matrisome	surfaceome	Collagens	Core matrisome	matrisome
Fibroblast	CCL2	Matrisome-Matrisome	COL18A1	Connecting.tubule	3	43.5	88.6	25.5	5.61	Secreted factors	Matrisome-associated	matrisome	Collagens	Core matrisome	matrisome
Neutrophil	SELL	Non.matrisome-Matrisome	COL18A1	Type.A.intercalated.cell	3	36.7	44.2	1.91	2.14	Non.matrisome	Non.matrisome	surfaceome	Collagens	Core matrisome	matrisome
B.cell	SELL	Non.matrisome-Matrisome	COL18A1	Podocyte	3	46.6	50.4	1.57	1.85	Non.matrisome	Non.matrisome	surfaceome	Collagens	Core matrisome	matrisome
Neutrophil	SELL	Non.matrisome-Matrisome	COL18A1	Myofibroblast	3	36.7	54.7	1.91	2.91	Non.matrisome	Non.matrisome	surfaceome	Collagens	Core matrisome	matrisome
Distinct.proximal.tubule.1	CCL2	Matrisome-Matrisome	COL18A1	Fibroblast	3	46.7	56.5	12.64	2.15	Secreted factors	Matrisome-associated	matrisome	Collagens	Core matrisome	matrisome
Plasmacytoid.dendritic.cell	SELL	Non.matrisome-Matrisome	COL18A1	Distinct.proximal.tubule.1	3	87	71.7	4.65	3.14	Non.matrisome	Non.matrisome	surfaceome	Collagens	Core matrisome	matrisome
Ascending.vasa.recta.endothelium	SELP	Non.matrisome-Matrisome	COL18A1	Connecting.tubule	3	39.3	88.6	1.82	5.61	Non.matrisome	Non.matrisome	surfaceome	Collagens	Core matrisome	matrisome
MNP_a.classical.monocyte.derived	SELL	Non.matrisome-Matrisome	COL18A1	Epithelial.progenitor.cell	3	48.5	62	2.26	3.02	Non.matrisome	Non.matrisome	surfaceome	Collagens	Core matrisome	matrisome
B.cell	SELL	Non.matrisome-Matrisome	COL18A1	Type.B.intercalated.cell	3	46.6	71.9	1.57	3.27	Non.matrisome	Non.matrisome	surfaceome	Collagens	Core matrisome	matrisome
MNP_a.classical.monocyte.derived	SELL	Non.matrisome-Matrisome	COL18A1	Distinct.proximal.tubule.1	3	48.5	71.7	2.26	3.14	Non.matrisome	Non.matrisome	surfaceome	Collagens	Core matrisome	matrisome
MNP_c.dendritic.cell	SELL	Non.matrisome-Matrisome	COL18A1	Epithelial.progenitor.cell	3	32.1	62	2.22	3.02	Non.matrisome	Non.matrisome	surfaceome	Collagens	Core matrisome	matrisome
B.cell	SELL	Non.matrisome-Matrisome	COL18A1	Fibroblast	3	46.6	56.5	1.57	2.15	Non.matrisome	Non.matrisome	surfaceome	Collagens	Core matrisome	matrisome
Neutrophil	SELL	Non.matrisome-Matrisome	COL18A1	Epithelial.progenitor.cell	3	36.7	62	1.91	3.02	Non.matrisome	Non.matrisome	surfaceome	Collagens	Core matrisome	matrisome
Fibroblast	CCL2	Matrisome-Matrisome	COL18A1	Principal.cell	3	43.5	50.7	25.5	2.23	Secreted factors	Matrisome-associated	matrisome	Collagens	Core matrisome	matrisome
MNP_c.dendritic.cell	SELL	Non.matrisome-Matrisome	COL18A1	Connecting.tubule	3	32.1	88.6	2.22	5.61	Non.matrisome	Non.matrisome	surfaceome	Collagens	Core matrisome	matrisome
Plasmacytoid.dendritic.cell	SELL	Non.matrisome-Matrisome	COL18A1	Myofibroblast	3	87	54.7	4.65	2.91	Non.matrisome	Non.matrisome	surfaceome	Collagens	Core matrisome	matrisome
MNP_c.dendritic.cell	SELL	Non.matrisome-Matrisome	COL18A1	Distinct.proximal.tubule.1	3	32.1	71.7	2.22	3.14	Non.matrisome	Non.matrisome	surfaceome	Collagens	Core matrisome	matrisome
Ascending.vasa.recta.endothelium	SELP	Non.matrisome-Matrisome	COL18A1	Distinct.proximal.tubule.1	3	39.3	71.7	1.82	3.14	Non.matrisome	Non.matrisome	surfaceome	Collagens	Core matrisome	matrisome
MNP_a.classical.monocyte.derived	SELL	Non.matrisome-Matrisome	COL18A1	Type.A.intercalated.cell	3	48.5	44.2	2.26	2.14	Non.matrisome	Non.matrisome	surfaceome	Collagens	Core matrisome	matrisome
Plasmacytoid.dendritic.cell	SELL	Non.matrisome-Matrisome	COL18A1	Type.A.intercalated.cell	3	87	44.2	4.65	2.14	Non.matrisome	Non.matrisome	surfaceome	Collagens	Core matrisome	matrisome
B.cell	SELL	Non.matrisome-Matrisome	COL18A1	Distinct.proximal.tubule.1	3	46.6	71.7	1.57	3.14	Non.matrisome	Non.matrisome	surfaceome	Collagens	Core matrisome	matrisome
Plasmacytoid.dendritic.cell	SELL	Non.matrisome-Matrisome	COL18A1	Podocyte	3	87	50.4	4.65	1.85	Non.matrisome	Non.matrisome	surfaceome	Collagens	Core matrisome	matrisome
Distinct.proximal.tubule.1	CCL2	Matrisome-Matrisome	COL18A1	Podocyte	3	46.7	50.4	12.64	1.85	Secreted factors	Matrisome-associated	matrisome	Collagens	Core matrisome	matrisome
Distinct.proximal.tubule.1	CCL2	Matrisome-Matrisome	COL18A1	Type.B.intercalated.cell	3	46.7	71.9	12.64	3.27	Secreted factors	Matrisome-associated	matrisome	Collagens	Core matrisome	matrisome
Ascending.vasa.recta.endothelium	SELP	Non.matrisome-Matrisome	COL18A1	Fibroblast	3	39.3	56.5	1.82	2.15	Non.matrisome	Non.matrisome	surfaceome	Collagens	Core matrisome	matrisome
Fibroblast	CCL2	Matrisome-Matrisome	COL18A1	Type.A.intercalated.cell	3	43.5	44.2	25.5	2.14	Secreted factors	Matrisome-associated	matrisome	Collagens	Core matrisome	matrisome
Neutrophil	SELL	Non.matrisome-Matrisome	COL18A1	Distinct.proximal.tubule.1	3	36.7	71.7	1.91	3.14	Non.matrisome	Non.matrisome	surfaceome	Collagens	Core matrisome	matrisome
MNP_c.dendritic.cell	SELL	Non.matrisome-Matrisome	COL18A1	Principal.cell	3	32.1	50.7	2.22	2.23	Non.matrisome	Non.matrisome	surfaceome	Collagens	Core matrisome	matrisome
B.cell	SELL	Non.matrisome-Matrisome	COL18A1	Epithelial.progenitor.cell	3	46.6	62	1.57	3.02	Non.matrisome	Non.matrisome	surfaceome	Collagens	Core matrisome	matrisome
Distinct.proximal.tubule.1	CCL2	Matrisome-Matrisome	COL18A1	Myofibroblast	3	46.7	54.7	12.64	2.91	Secreted factors	Matrisome-associated	matrisome	Collagens	Core matrisome	matrisome
B.cell	SELL	Non.matrisome-Matrisome	COL18A1	Connecting.tubule	3	46.6	88.6	1.57	5.61	Non.matrisome	Non.matrisome	surfaceome	Collagens	Core matrisome	matrisome
Fibroblast	CCL2	Matrisome-Matrisome	COL18A1	Podocyte	3	43.5	50.4	25.5	1.85	Secreted factors	Matrisome-associated	matrisome	Collagens	Core matrisome	matrisome
Plasmacytoid.dendritic.cell	SELL	Non.matrisome-Matrisome	COL18A1	Epithelial.progenitor.cell	3	87	62	4.65	3.02	Non.matrisome	Non.matrisome	surfaceome	Collagens	Core matrisome	matrisome
Ascending.vasa.recta.endothelium	SELP	Non.matrisome-Matrisome	COL18A1	Epithelial.progenitor.cell	3	39.3	62	1.82	3.02	Non.matrisome	Non.matrisome	surfaceome	Collagens	Core matrisome	matrisome
MNP_a.classical.monocyte.derived	SELL	Non.matrisome-Matrisome	COL18A1	Myofibroblast	3	48.5	54.7	2.26	2.91	Non.matrisome	Non.matrisome	surfaceome	Collagens	Core matrisome	matrisome
B.cell	SELL	Non.matrisome-Matrisome	COL18A1	Myofibroblast	3	46.6	54.7	1.57	2.91	Non.matrisome	Non.matrisome	surfaceome	Collagens	Core matrisome	matrisome
Ascending.vasa.recta.endothelium	SELP	Non.matrisome-Matrisome	COL18A1	Principal.cell	3	39.3	50.7	1.82	2.23	Non.matrisome	Non.matrisome	surfaceome	Collagens	Core matrisome	matrisome
MNP_a.classical.monocyte.derived	SELL	Non.matrisome-Matrisome	COL18A1	Type.B.intercalated.cell	3	48.5	71.9	2.26	3.27	Non.matrisome	Non.matrisome	surfaceome	Collagens	Core matrisome	matrisome
Neutrophil	SELL	Non.matrisome-Matrisome	COL18A1	Fibroblast	3	36.7	56.5	1.91	2.15	Non.matrisome	Non.matrisome	surfaceome	Collagens	Core matrisome	matrisome
MNP_c.dendritic.cell	SELL	Non.matrisome-Matrisome	COL18A1	Fibroblast	3	32.1	56.5	2.22	2.15	Non.matrisome	Non.matrisome	surfaceome	Collagens	Core matrisome	matrisome
Plasmacytoid.dendritic.cell	SELL	Non.matrisome-Matrisome	COL18A1	Connecting.tubule	3	87	88.6	4.65	5.61	Non.matrisome	Non.matrisome	surfaceome	Collagens	Core matrisome	matrisome
MNP_a.classical.monocyte.derived	SELL	Non.matrisome-Matrisome	COL18A1	Podocyte	3	48.5	50.4	2.26	1.85	Non.matrisome	Non.matrisome	surfaceome	Collagens	Core matrisome	matrisome
MNP_a.classical.monocyte.derived	SELL	Non.matrisome-Matrisome	COL18A1	Principal.cell	3	48.5	50.7	2.26	2.23	Non.matrisome	Non.matrisome	surfaceome	Collagens	Core matrisome	matrisome
Neutrophil	SELL	Non.matrisome-Matrisome	COL18A1	Connecting.tubule	3	36.7	88.6	1.91	5.61	Non.matrisome	Non.matrisome	surfaceome	Collagens	Core matrisome	matrisome
Ascending.vasa.recta.endothelium	SELP	Non.matrisome-Matrisome	COL18A1	Myofibroblast	3	39.3	54.7	1.82	2.91	Non.matrisome	Non.matrisome	surfaceome	Collagens	Core matrisome	matrisome
MNP_c.dendritic.cell	SELL	Non.matrisome-Matrisome	COL18A1	Type.A.intercalated.cell	3	32.1	44.2	2.22	2.14	Non.matrisome	Non.matrisome	surfaceome	Collagens	Core matrisome	matrisome
Fibroblast	CCL2	Matrisome-Matrisome	COL18A1	Myofibroblast	3	43.5	54.7	25.5	2.91	Secreted factors	Matrisome-associated	matrisome	Collagens	Core matrisome	matrisome
Distinct.proximal.tubule.1	CCL2	Matrisome-Matrisome	COL18A1	Epithelial.progenitor.cell	3	46.7	62	12.64	3.02	Secreted factors	Matrisome-associated	matrisome	Collagens	Core matrisome	matrisome
MNP_c.dendritic.cell	SELL	Non.matrisome-Matrisome	COL18A1	Myofibroblast	3	32.1	54.7	2.22	2.91	Non.matrisome	Non.matrisome	surfaceome	Collagens	Core matrisome	matrisome
MNP_c.dendritic.cell	SELL	Non.matrisome-Matrisome	COL18A1	Podocyte	3	32.1	50.4	2.22	1.85	Non.matrisome	Non.matrisome	surfaceome	Collagens	Core matrisome	matrisome
Distinct.proximal.tubule.1	CCL2	Matrisome-Matrisome	COL18A1	Connecting.tubule	3	46.7	88.6	12.64	5.61	Secreted factors	Matrisome-associated	matrisome	Collagens	Core matrisome	matrisome
Fibroblast	CCL2	Matrisome-Matrisome	COL18A1	Fibroblast	3	43.5	56.5	25.5	2.15	Secreted factors	Matrisome-associated	matrisome	Collagens	Core matrisome	matrisome
B.cell	SELL	Non.matrisome-Matrisome	COL18A1	Type.A.intercalated.cell	3	46.6	44.2	1.57	2.14	Non.matrisome	Non.matrisome	surfaceome	Collagens	Core matrisome	matrisome
Ascending.vasa.recta.endothelium	SELP	Non.matrisome-Matrisome	COL18A1	Podocyte	3	39.3	50.4	1.82	1.85	Non.matrisome	Non.matrisome	surfaceome	Collagens	Core matrisome	matrisome
Ascending.vasa.recta.endothelium	SELP	Non.matrisome-Matrisome	COL18A1	Type.A.intercalated.cell	3	39.3	44.2	1.82	2.14	Non.matrisome	Non.matrisome	surfaceome	Collagens	Core matrisome	matrisome
Neutrophil	SELL	Non.matrisome-Matrisome	COL18A1	Podocyte	3	36.7	50.4	1.91	1.85	Non.matrisome	Non.matrisome	surfaceome	Collagens	Core matrisome	matrisome
Plasmacytoid.dendritic.cell	SELL	Non.matrisome-Matrisome	COL18A1	Principal.cell	3	87	50.7	4.65	2.23	Non.matrisome	Non.matrisome	surfaceome	Collagens	Core matrisome	matrisome
MNP_a.classical.monocyte.derived	SELL	Non.matrisome-Matrisome	COL18A1	Fibroblast	3	48.5	56.5	2.26	2.15	Non.matrisome	Non.matrisome	surfaceome	Collagens	Core matrisome	matrisome
MNP_a.classical.monocyte.derived	SELL	Non.matrisome-Matrisome	COL18A1	Connecting.tubule	3	48.5	88.6	2.26	5.61	Non.matrisome	Non.matrisome	surfaceome	Collagens	Core matrisome	matrisome
Distinct.proximal.tubule.1	CCL2	Matrisome-Matrisome	COL18A1	Type.A.intercalated.cell	3	46.7	44.2	12.64	2.14	Secreted factors	Matrisome-associated	matrisome	Collagens	Core matrisome	matrisome
B.cell	SELL	Non.matrisome-Matrisome	COL18A1	Principal.cell	3	46.6	50.7	1.57	2.23	Non.matrisome	Non.matrisome	surfaceome	Collagens	Core matrisome	matrisome
Neutrophil	SELL	Non.matrisome-Matrisome	COL18A1	Type.B.intercalated.cell	3	36.7	71.9	1.91	3.27	Non.matrisome	Non.matrisome	surfaceome	Collagens	Core matrisome	matrisome
Plasmacytoid.dendritic.cell	SELL	Non.matrisome-Matrisome	COL18A1	Type.B.intercalated.cell	3	87	71.9	4.65	3.27	Non.matrisome	Non.matrisome	surfaceome	Collagens	Core matrisome	matrisome
Ascending.vasa.recta.endothelium	SELP	Non.matrisome-Matrisome	COL18A1	Type.B.intercalated.cell	3	39.3	71.9	1.82	3.27	Non.matrisome	Non.matrisome	surfaceome	Collagens	Core matrisome	matrisome
Plasmacytoid.dendritic.cell	SELL	Non.matrisome-Matrisome	COL18A1	Fibroblast	3	87	56.5	4.65	2.15	Non.matrisome	Non.matrisome	surfaceome	Collagens	Core matrisome	matrisome
Fibroblast	CCL2	Matrisome-Matrisome	COL18A1	Distinct.proximal.tubule.1	3	43.5	71.7	25.5	3.14	Secreted factors	Matrisome-associated	matrisome	Collagens	Core matrisome	matrisome
Transitional.urothelium	SDC1	Matrisome-Matrisome	COL3A1	Ascending.vasa.recta.endothelium	3	71.1	36.2	4.75	3.01	ECM-affiliated proteins	Matrisome-associated	matrisome	Collagens	Core matrisome	matrisome
Principal.cell	SDC1	Matrisome-Matrisome	COL3A1	Myofibroblast	3	31.9	31.1	1.36	2.67	ECM-affiliated proteins	Matrisome-associated	matrisome	Collagens	Core matrisome	matrisome
Pelvic.epithelium	SDC1	Matrisome-Matrisome	COL3A1	Fibroblast	3	76.5	69.6	7.22	8.44	ECM-affiliated proteins	Matrisome-associated	matrisome	Collagens	Core matrisome	matrisome
Connecting.tubule	SDC1	Matrisome-Matrisome	COL3A1	Myofibroblast	3	34.2	31.1	1.86	2.67	ECM-affiliated proteins	Matrisome-associated	matrisome	Collagens	Core matrisome	matrisome
Transitional.urothelium	SDC1	Matrisome-Matrisome	COL3A1	Fibroblast	3	71.1	69.6	4.75	8.44	ECM-affiliated proteins	Matrisome-associated	matrisome	Collagens	Core matrisome	matrisome
Epithelial.progenitor.cell	SDC1	Matrisome-Matrisome	COL3A1	Myofibroblast	3	49.8	31.1	3.19	2.67	ECM-affiliated proteins	Matrisome-associated	matrisome	Collagens	Core matrisome	matrisome
Pelvic.epithelium	SDC1	Matrisome-Matrisome	COL3A1	Ascending.vasa.recta.endothelium	3	76.5	36.2	7.22	3.01	ECM-affiliated proteins	Matrisome-associated	matrisome	Collagens	Core matrisome	matrisome
Pelvic.epithelium	SDC1	Matrisome-Matrisome	COL3A1	Myofibroblast	3	76.5	31.1	7.22	2.67	ECM-affiliated proteins	Matrisome-associated	matrisome	Collagens	Core matrisome	matrisome
Epithelial.progenitor.cell	SDC1	Matrisome-Matrisome	COL3A1	Fibroblast	3	49.8	69.6	3.19	8.44	ECM-affiliated proteins	Matrisome-associated	matrisome	Collagens	Core matrisome	matrisome
Connecting.tubule	SDC1	Matrisome-Matrisome	COL3A1	Ascending.vasa.recta.endothelium	3	34.2	36.2	1.86	3.01	ECM-affiliated proteins	Matrisome-associated	matrisome	Collagens	Core matrisome	matrisome
Epithelial.progenitor.cell	SDC1	Matrisome-Matrisome	COL3A1	Ascending.vasa.recta.endothelium	3	49.8	36.2	3.19	3.01	ECM-affiliated proteins	Matrisome-associated	matrisome	Collagens	Core matrisome	matrisome
Principal.cell	SDC1	Matrisome-Matrisome	COL3A1	Ascending.vasa.recta.endothelium	3	31.9	36.2	1.36	3.01	ECM-affiliated proteins	Matrisome-associated	matrisome	Collagens	Core matrisome	matrisome
Principal.cell	SDC1	Matrisome-Matrisome	COL3A1	Fibroblast	3	31.9	69.6	1.36	8.44	ECM-affiliated proteins	Matrisome-associated	matrisome	Collagens	Core matrisome	matrisome
Transitional.urothelium	SDC1	Matrisome-Matrisome	COL3A1	Myofibroblast	3	71.1	31.1	4.75	2.67	ECM-affiliated proteins	Matrisome-associated	matrisome	Collagens	Core matrisome	matrisome
Connecting.tubule	SDC1	Matrisome-Matrisome	COL3A1	Fibroblast	3	34.2	69.6	1.86	8.44	ECM-affiliated proteins	Matrisome-associated	matrisome	Collagens	Core matrisome	matrisome
Fibroblast	FN1	Matrisome-Matrisome	COL8A1	Fibroblast	3	43.5	47.8	2	3	ECM glycoproteins	Core matrisome	matrisome	Collagens	Core matrisome	matrisome
Connecting.tubule	SDC1	Non.matrisome-Matrisome	CTNNB1	Peritubular.capillary.endothelium.2	3	34.2	55.7	1.86	1.87	ECM-affiliated proteins	Matrisome-associated	matrisome	Non.matrisome	Non.matrisome	extracellular (non-matrisome)
Connecting.tubule	SDC1	Non.matrisome-Matrisome	CTNNB1	MNP_a.classical.monocyte.derived	3	34.2	39.8	1.86	1.84	ECM-affiliated proteins	Matrisome-associated	matrisome	Non.matrisome	Non.matrisome	extracellular (non-matrisome)
Principal.cell	SDC1	Non.matrisome-Matrisome	CTNNB1	Peritubular.capillary.endothelium.1	3	31.9	32.9	1.36	1.27	ECM-affiliated proteins	Matrisome-associated	matrisome	Non.matrisome	Non.matrisome	extracellular (non-matrisome)
Connecting.tubule	SDC1	Non.matrisome-Matrisome	CTNNB1	Distinct.proximal.tubule.1	3	34.2	60	1.86	1.61	ECM-affiliated proteins	Matrisome-associated	matrisome	Non.matrisome	Non.matrisome	extracellular (non-matrisome)
Principal.cell	SDC1	Non.matrisome-Matrisome	CTNNB1	Podocyte	3	31.9	38.2	1.36	1.55	ECM-affiliated proteins	Matrisome-associated	matrisome	Non.matrisome	Non.matrisome	extracellular (non-matrisome)
Epithelial.progenitor.cell	SDC1	Non.matrisome-Matrisome	CTNNB1	MNP_c.dendritic.cell	3	49.8	38.2	3.19	1.74	ECM-affiliated proteins	Matrisome-associated	matrisome	Non.matrisome	Non.matrisome	extracellular (non-matrisome)
Epithelial.progenitor.cell	SDC1	Non.matrisome-Matrisome	CTNNB1	Epithelial.progenitor.cell	3	49.8	33.8	3.19	1.78	ECM-affiliated proteins	Matrisome-associated	matrisome	Non.matrisome	Non.matrisome	extracellular (non-matrisome)
Epithelial.progenitor.cell	SDC1	Non.matrisome-Matrisome	CTNNB1	Peritubular.capillary.endothelium.2	3	49.8	55.7	3.19	1.87	ECM-affiliated proteins	Matrisome-associated	matrisome	Non.matrisome	Non.matrisome	extracellular (non-matrisome)
Epithelial.progenitor.cell	SDC1	Non.matrisome-Matrisome	CTNNB1	Distinct.proximal.tubule.1	3	49.8	60	3.19	1.61	ECM-affiliated proteins	Matrisome-associated	matrisome	Non.matrisome	Non.matrisome	extracellular (non-matrisome)
Epithelial.progenitor.cell	SDC1	Non.matrisome-Matrisome	CTNNB1	Fibroblast	3	49.8	30.4	3.19	1.29	ECM-affiliated proteins	Matrisome-associated	matrisome	Non.matrisome	Non.matrisome	extracellular (non-matrisome)
Transitional.urothelium	SDC1	Non.matrisome-Matrisome	CTNNB1	Fibroblast	3	71.1	30.4	4.75	1.29	ECM-affiliated proteins	Matrisome-associated	matrisome	Non.matrisome	Non.matrisome	extracellular (non-matrisome)
Transitional.urothelium	SDC1	Non.matrisome-Matrisome	CTNNB1	Connecting.tubule	3	71.1	45.6	4.75	2.41	ECM-affiliated proteins	Matrisome-associated	matrisome	Non.matrisome	Non.matrisome	extracellular (non-matrisome)
Transitional.urothelium	SDC1	Non.matrisome-Matrisome	CTNNB1	Pelvic.epithelium	3	71.1	39.4	4.75	4.4	ECM-affiliated proteins	Matrisome-associated	matrisome	Non.matrisome	Non.matrisome	extracellular (non-matrisome)
Principal.cell	SDC1	Non.matrisome-Matrisome	CTNNB1	Pelvic.epithelium	3	31.9	39.4	1.36	4.4	ECM-affiliated proteins	Matrisome-associated	matrisome	Non.matrisome	Non.matrisome	extracellular (non-matrisome)
Principal.cell	SDC1	Non.matrisome-Matrisome	CTNNB1	Connecting.tubule	3	31.9	45.6	1.36	2.41	ECM-affiliated proteins	Matrisome-associated	matrisome	Non.matrisome	Non.matrisome	extracellular (non-matrisome)
Transitional.urothelium	SDC1	Non.matrisome-Matrisome	CTNNB1	Podocyte	3	71.1	38.2	4.75	1.55	ECM-affiliated proteins	Matrisome-associated	matrisome	Non.matrisome	Non.matrisome	extracellular (non-matrisome)
Principal.cell	SDC1	Non.matrisome-Matrisome	CTNNB1	Type.B.intercalated.cell	3	31.9	39.5	1.36	1.73	ECM-affiliated proteins	Matrisome-associated	matrisome	Non.matrisome	Non.matrisome	extracellular (non-matrisome)
Principal.cell	SDC1	Non.matrisome-Matrisome	CTNNB1	MNP_a.classical.monocyte.derived	3	31.9	39.8	1.36	1.84	ECM-affiliated proteins	Matrisome-associated	matrisome	Non.matrisome	Non.matrisome	extracellular (non-matrisome)
Principal.cell	SDC1	Non.matrisome-Matrisome	CTNNB1	Peritubular.capillary.endothelium.2	3	31.9	55.7	1.36	1.87	ECM-affiliated proteins	Matrisome-associated	matrisome	Non.matrisome	Non.matrisome	extracellular (non-matrisome)
Transitional.urothelium	SDC1	Non.matrisome-Matrisome	CTNNB1	MNP_a.classical.monocyte.derived	3	71.1	39.8	4.75	1.84	ECM-affiliated proteins	Matrisome-associated	matrisome	Non.matrisome	Non.matrisome	extracellular (non-matrisome)
Connecting.tubule	SDC1	Non.matrisome-Matrisome	CTNNB1	Principal.cell	3	34.2	40.6	1.86	1.71	ECM-affiliated proteins	Matrisome-associated	matrisome	Non.matrisome	Non.matrisome	extracellular (non-matrisome)
Transitional.urothelium	SDC1	Non.matrisome-Matrisome	CTNNB1	MNP_b.non_classical.monocyte.derived	3	71.1	47	4.75	1.72	ECM-affiliated proteins	Matrisome-associated	matrisome	Non.matrisome	Non.matrisome	extracellular (non-matrisome)
Principal.cell	SDC1	Non.matrisome-Matrisome	CTNNB1	Epithelial.progenitor.cell	3	31.9	33.8	1.36	1.78	ECM-affiliated proteins	Matrisome-associated	matrisome	Non.matrisome	Non.matrisome	extracellular (non-matrisome)
Pelvic.epithelium	SDC1	Non.matrisome-Matrisome	CTNNB1	Pelvic.epithelium	3	76.5	39.4	7.22	4.4	ECM-affiliated proteins	Matrisome-associated	matrisome	Non.matrisome	Non.matrisome	extracellular (non-matrisome)
Epithelial.progenitor.cell	SDC1	Non.matrisome-Matrisome	CTNNB1	MNP_a.classical.monocyte.derived	3	49.8	39.8	3.19	1.84	ECM-affiliated proteins	Matrisome-associated	matrisome	Non.matrisome	Non.matrisome	extracellular (non-matrisome)
Transitional.urothelium	SDC1	Non.matrisome-Matrisome	CTNNB1	Distinct.proximal.tubule.1	3	71.1	60	4.75	1.61	ECM-affiliated proteins	Matrisome-associated	matrisome	Non.matrisome	Non.matrisome	extracellular (non-matrisome)
Principal.cell	SDC1	Non.matrisome-Matrisome	CTNNB1	Ascending.vasa.recta.endothelium	3	31.9	33.7	1.36	1.36	ECM-affiliated proteins	Matrisome-associated	matrisome	Non.matrisome	Non.matrisome	extracellular (non-matrisome)
Pelvic.epithelium	SDC1	Non.matrisome-Matrisome	CTNNB1	MNP_b.non_classical.monocyte.derived	3	76.5	47	7.22	1.72	ECM-affiliated proteins	Matrisome-associated	matrisome	Non.matrisome	Non.matrisome	extracellular (non-matrisome)
Pelvic.epithelium	SDC1	Non.matrisome-Matrisome	CTNNB1	Distinct.proximal.tubule.1	3	76.5	60	7.22	1.61	ECM-affiliated proteins	Matrisome-associated	matrisome	Non.matrisome	Non.matrisome	extracellular (non-matrisome)
Pelvic.epithelium	SDC1	Non.matrisome-Matrisome	CTNNB1	Epithelial.progenitor.cell	3	76.5	33.8	7.22	1.78	ECM-affiliated proteins	Matrisome-associated	matrisome	Non.matrisome	Non.matrisome	extracellular (non-matrisome)
Connecting.tubule	SDC1	Non.matrisome-Matrisome	CTNNB1	Descending.vasa.recta.endothelium	3	34.2	43.6	1.86	1.89	ECM-affiliated proteins	Matrisome-associated	matrisome	Non.matrisome	Non.matrisome	extracellular (non-matrisome)
Pelvic.epithelium	SDC1	Non.matrisome-Matrisome	CTNNB1	Peritubular.capillary.endothelium.2	3	76.5	55.7	7.22	1.87	ECM-affiliated proteins	Matrisome-associated	matrisome	Non.matrisome	Non.matrisome	extracellular (non-matrisome)
Epithelial.progenitor.cell	SDC1	Non.matrisome-Matrisome	CTNNB1	Ascending.vasa.recta.endothelium	3	49.8	33.7	3.19	1.36	ECM-affiliated proteins	Matrisome-associated	matrisome	Non.matrisome	Non.matrisome	extracellular (non-matrisome)
Epithelial.progenitor.cell	SDC1	Non.matrisome-Matrisome	CTNNB1	Podocyte	3	49.8	38.2	3.19	1.55	ECM-affiliated proteins	Matrisome-associated	matrisome	Non.matrisome	Non.matrisome	extracellular (non-matrisome)
Connecting.tubule	SDC1	Non.matrisome-Matrisome	CTNNB1	Myofibroblast	3	34.2	39.6	1.86	1.83	ECM-affiliated proteins	Matrisome-associated	matrisome	Non.matrisome	Non.matrisome	extracellular (non-matrisome)
Transitional.urothelium	SDC1	Non.matrisome-Matrisome	CTNNB1	MNP_c.dendritic.cell	3	71.1	38.2	4.75	1.74	ECM-affiliated proteins	Matrisome-associated	matrisome	Non.matrisome	Non.matrisome	extracellular (non-matrisome)
Epithelial.progenitor.cell	SDC1	Non.matrisome-Matrisome	CTNNB1	Myofibroblast	3	49.8	39.6	3.19	1.83	ECM-affiliated proteins	Matrisome-associated	matrisome	Non.matrisome	Non.matrisome	extracellular (non-matrisome)
Epithelial.progenitor.cell	SDC1	Non.matrisome-Matrisome	CTNNB1	Descending.vasa.recta.endothelium	3	49.8	43.6	3.19	1.89	ECM-affiliated proteins	Matrisome-associated	matrisome	Non.matrisome	Non.matrisome	extracellular (non-matrisome)
Transitional.urothelium	SDC1	Non.matrisome-Matrisome	CTNNB1	Type.B.intercalated.cell	3	71.1	39.5	4.75	1.73	ECM-affiliated proteins	Matrisome-associated	matrisome	Non.matrisome	Non.matrisome	extracellular (non-matrisome)
Principal.cell	SDC1	Non.matrisome-Matrisome	CTNNB1	Descending.vasa.recta.endothelium	3	31.9	43.6	1.36	1.89	ECM-affiliated proteins	Matrisome-associated	matrisome	Non.matrisome	Non.matrisome	extracellular (non-matrisome)
Pelvic.epithelium	SDC1	Non.matrisome-Matrisome	CTNNB1	Type.B.intercalated.cell	3	76.5	39.5	7.22	1.73	ECM-affiliated proteins	Matrisome-associated	matrisome	Non.matrisome	Non.matrisome	extracellular (non-matrisome)
Principal.cell	SDC1	Non.matrisome-Matrisome	CTNNB1	Principal.cell	3	31.9	40.6	1.36	1.71	ECM-affiliated proteins	Matrisome-associated	matrisome	Non.matrisome	Non.matrisome	extracellular (non-matrisome)
Connecting.tubule	SDC1	Non.matrisome-Matrisome	CTNNB1	Ascending.vasa.recta.endothelium	3	34.2	33.7	1.86	1.36	ECM-affiliated proteins	Matrisome-associated	matrisome	Non.matrisome	Non.matrisome	extracellular (non-matrisome)
Transitional.urothelium	SDC1	Non.matrisome-Matrisome	CTNNB1	Myofibroblast	3	71.1	39.6	4.75	1.83	ECM-affiliated proteins	Matrisome-associated	matrisome	Non.matrisome	Non.matrisome	extracellular (non-matrisome)
Connecting.tubule	SDC1	Non.matrisome-Matrisome	CTNNB1	Fibroblast	3	34.2	30.4	1.86	1.29	ECM-affiliated proteins	Matrisome-associated	matrisome	Non.matrisome	Non.matrisome	extracellular (non-matrisome)
Epithelial.progenitor.cell	SDC1	Non.matrisome-Matrisome	CTNNB1	MNP_b.non_classical.monocyte.derived	3	49.8	47	3.19	1.72	ECM-affiliated proteins	Matrisome-associated	matrisome	Non.matrisome	Non.matrisome	extracellular (non-matrisome)
Epithelial.progenitor.cell	SDC1	Non.matrisome-Matrisome	CTNNB1	Principal.cell	3	49.8	40.6	3.19	1.71	ECM-affiliated proteins	Matrisome-associated	matrisome	Non.matrisome	Non.matrisome	extracellular (non-matrisome)
Epithelial.progenitor.cell	SDC1	Non.matrisome-Matrisome	CTNNB1	Peritubular.capillary.endothelium.1	3	49.8	32.9	3.19	1.27	ECM-affiliated proteins	Matrisome-associated	matrisome	Non.matrisome	Non.matrisome	extracellular (non-matrisome)
Principal.cell	SDC1	Non.matrisome-Matrisome	CTNNB1	MNP_b.non_classical.monocyte.derived	3	31.9	47	1.36	1.72	ECM-affiliated proteins	Matrisome-associated	matrisome	Non.matrisome	Non.matrisome	extracellular (non-matrisome)
Pelvic.epithelium	SDC1	Non.matrisome-Matrisome	CTNNB1	MNP_a.classical.monocyte.derived	3	76.5	39.8	7.22	1.84	ECM-affiliated proteins	Matrisome-associated	matrisome	Non.matrisome	Non.matrisome	extracellular (non-matrisome)
Connecting.tubule	SDC1	Non.matrisome-Matrisome	CTNNB1	Peritubular.capillary.endothelium.1	3	34.2	32.9	1.86	1.27	ECM-affiliated proteins	Matrisome-associated	matrisome	Non.matrisome	Non.matrisome	extracellular (non-matrisome)
Transitional.urothelium	SDC1	Non.matrisome-Matrisome	CTNNB1	Peritubular.capillary.endothelium.1	3	71.1	32.9	4.75	1.27	ECM-affiliated proteins	Matrisome-associated	matrisome	Non.matrisome	Non.matrisome	extracellular (non-matrisome)
Connecting.tubule	SDC1	Non.matrisome-Matrisome	CTNNB1	Epithelial.progenitor.cell	3	34.2	33.8	1.86	1.78	ECM-affiliated proteins	Matrisome-associated	matrisome	Non.matrisome	Non.matrisome	extracellular (non-matrisome)
Transitional.urothelium	SDC1	Non.matrisome-Matrisome	CTNNB1	Ascending.vasa.recta.endothelium	3	71.1	33.7	4.75	1.36	ECM-affiliated proteins	Matrisome-associated	matrisome	Non.matrisome	Non.matrisome	extracellular (non-matrisome)
Pelvic.epithelium	SDC1	Non.matrisome-Matrisome	CTNNB1	Podocyte	3	76.5	38.2	7.22	1.55	ECM-affiliated proteins	Matrisome-associated	matrisome	Non.matrisome	Non.matrisome	extracellular (non-matrisome)
Connecting.tubule	SDC1	Non.matrisome-Matrisome	CTNNB1	MNP_b.non_classical.monocyte.derived	3	34.2	47	1.86	1.72	ECM-affiliated proteins	Matrisome-associated	matrisome	Non.matrisome	Non.matrisome	extracellular (non-matrisome)
Pelvic.epithelium	SDC1	Non.matrisome-Matrisome	CTNNB1	Ascending.vasa.recta.endothelium	3	76.5	33.7	7.22	1.36	ECM-affiliated proteins	Matrisome-associated	matrisome	Non.matrisome	Non.matrisome	extracellular (non-matrisome)
Transitional.urothelium	SDC1	Non.matrisome-Matrisome	CTNNB1	Descending.vasa.recta.endothelium	3	71.1	43.6	4.75	1.89	ECM-affiliated proteins	Matrisome-associated	matrisome	Non.matrisome	Non.matrisome	extracellular (non-matrisome)
Principal.cell	SDC1	Non.matrisome-Matrisome	CTNNB1	MNP_c.dendritic.cell	3	31.9	38.2	1.36	1.74	ECM-affiliated proteins	Matrisome-associated	matrisome	Non.matrisome	Non.matrisome	extracellular (non-matrisome)
Connecting.tubule	SDC1	Non.matrisome-Matrisome	CTNNB1	Type.B.intercalated.cell	3	34.2	39.5	1.86	1.73	ECM-affiliated proteins	Matrisome-associated	matrisome	Non.matrisome	Non.matrisome	extracellular (non-matrisome)
Connecting.tubule	SDC1	Non.matrisome-Matrisome	CTNNB1	Podocyte	3	34.2	38.2	1.86	1.55	ECM-affiliated proteins	Matrisome-associated	matrisome	Non.matrisome	Non.matrisome	extracellular (non-matrisome)
Transitional.urothelium	SDC1	Non.matrisome-Matrisome	CTNNB1	Principal.cell	3	71.1	40.6	4.75	1.71	ECM-affiliated proteins	Matrisome-associated	matrisome	Non.matrisome	Non.matrisome	extracellular (non-matrisome)
Principal.cell	SDC1	Non.matrisome-Matrisome	CTNNB1	Fibroblast	3	31.9	30.4	1.36	1.29	ECM-affiliated proteins	Matrisome-associated	matrisome	Non.matrisome	Non.matrisome	extracellular (non-matrisome)
Pelvic.epithelium	SDC1	Non.matrisome-Matrisome	CTNNB1	Fibroblast	3	76.5	30.4	7.22	1.29	ECM-affiliated proteins	Matrisome-associated	matrisome	Non.matrisome	Non.matrisome	extracellular (non-matrisome)
Epithelial.progenitor.cell	SDC1	Non.matrisome-Matrisome	CTNNB1	Connecting.tubule	3	49.8	45.6	3.19	2.41	ECM-affiliated proteins	Matrisome-associated	matrisome	Non.matrisome	Non.matrisome	extracellular (non-matrisome)
Pelvic.epithelium	SDC1	Non.matrisome-Matrisome	CTNNB1	Connecting.tubule	3	76.5	45.6	7.22	2.41	ECM-affiliated proteins	Matrisome-associated	matrisome	Non.matrisome	Non.matrisome	extracellular (non-matrisome)
Pelvic.epithelium	SDC1	Non.matrisome-Matrisome	CTNNB1	MNP_c.dendritic.cell	3	76.5	38.2	7.22	1.74	ECM-affiliated proteins	Matrisome-associated	matrisome	Non.matrisome	Non.matrisome	extracellular (non-matrisome)
Pelvic.epithelium	SDC1	Non.matrisome-Matrisome	CTNNB1	Principal.cell	3	76.5	40.6	7.22	1.71	ECM-affiliated proteins	Matrisome-associated	matrisome	Non.matrisome	Non.matrisome	extracellular (non-matrisome)
Principal.cell	SDC1	Non.matrisome-Matrisome	CTNNB1	Distinct.proximal.tubule.1	3	31.9	60	1.36	1.61	ECM-affiliated proteins	Matrisome-associated	matrisome	Non.matrisome	Non.matrisome	extracellular (non-matrisome)
Connecting.tubule	SDC1	Non.matrisome-Matrisome	CTNNB1	Connecting.tubule	3	34.2	45.6	1.86	2.41	ECM-affiliated proteins	Matrisome-associated	matrisome	Non.matrisome	Non.matrisome	extracellular (non-matrisome)
Epithelial.progenitor.cell	SDC1	Non.matrisome-Matrisome	CTNNB1	Type.B.intercalated.cell	3	49.8	39.5	3.19	1.73	ECM-affiliated proteins	Matrisome-associated	matrisome	Non.matrisome	Non.matrisome	extracellular (non-matrisome)
Transitional.urothelium	SDC1	Non.matrisome-Matrisome	CTNNB1	Peritubular.capillary.endothelium.2	3	71.1	55.7	4.75	1.87	ECM-affiliated proteins	Matrisome-associated	matrisome	Non.matrisome	Non.matrisome	extracellular (non-matrisome)
Principal.cell	SDC1	Non.matrisome-Matrisome	CTNNB1	Myofibroblast	3	31.9	39.6	1.36	1.83	ECM-affiliated proteins	Matrisome-associated	matrisome	Non.matrisome	Non.matrisome	extracellular (non-matrisome)
Connecting.tubule	SDC1	Non.matrisome-Matrisome	CTNNB1	Pelvic.epithelium	3	34.2	39.4	1.86	4.4	ECM-affiliated proteins	Matrisome-associated	matrisome	Non.matrisome	Non.matrisome	extracellular (non-matrisome)
Pelvic.epithelium	SDC1	Non.matrisome-Matrisome	CTNNB1	Descending.vasa.recta.endothelium	3	76.5	43.6	7.22	1.89	ECM-affiliated proteins	Matrisome-associated	matrisome	Non.matrisome	Non.matrisome	extracellular (non-matrisome)
Connecting.tubule	SDC1	Non.matrisome-Matrisome	CTNNB1	MNP_c.dendritic.cell	3	34.2	38.2	1.86	1.74	ECM-affiliated proteins	Matrisome-associated	matrisome	Non.matrisome	Non.matrisome	extracellular (non-matrisome)
Pelvic.epithelium	SDC1	Non.matrisome-Matrisome	CTNNB1	Peritubular.capillary.endothelium.1	3	76.5	32.9	7.22	1.27	ECM-affiliated proteins	Matrisome-associated	matrisome	Non.matrisome	Non.matrisome	extracellular (non-matrisome)
Epithelial.progenitor.cell	SDC1	Non.matrisome-Matrisome	CTNNB1	Pelvic.epithelium	3	49.8	39.4	3.19	4.4	ECM-affiliated proteins	Matrisome-associated	matrisome	Non.matrisome	Non.matrisome	extracellular (non-matrisome)
Pelvic.epithelium	SDC1	Non.matrisome-Matrisome	CTNNB1	Myofibroblast	3	76.5	39.6	7.22	1.83	ECM-affiliated proteins	Matrisome-associated	matrisome	Non.matrisome	Non.matrisome	extracellular (non-matrisome)
Transitional.urothelium	SDC1	Non.matrisome-Matrisome	CTNNB1	Epithelial.progenitor.cell	3	71.1	33.8	4.75	1.78	ECM-affiliated proteins	Matrisome-associated	matrisome	Non.matrisome	Non.matrisome	extracellular (non-matrisome)
Fibroblast	COL1A2	Matrisome-Matrisome	CTSK	Fibroblast	3	95.7	56.5	13.95	2.85	Collagens	Core matrisome	matrisome	ECM regulators	Matrisome-associated	matrisome
Transitional.urothelium	SDC1	Matrisome-Matrisome	CXCL1	Pelvic.epithelium	3	71.1	30.3	4.75	35.45	ECM-affiliated proteins	Matrisome-associated	matrisome	Secreted factors	Matrisome-associated	matrisome
Principal.cell	SDC1	Matrisome-Matrisome	CXCL1	Pelvic.epithelium	3	31.9	30.3	1.36	35.45	ECM-affiliated proteins	Matrisome-associated	matrisome	Secreted factors	Matrisome-associated	matrisome
Epithelial.progenitor.cell	SDC1	Matrisome-Matrisome	CXCL1	Pelvic.epithelium	3	49.8	30.3	3.19	35.45	ECM-affiliated proteins	Matrisome-associated	matrisome	Secreted factors	Matrisome-associated	matrisome
[truncated: 10,530 more rows]

## Sheet: S3B
Supplementary Table 3B. Network influencers table obtained when running MatriCom with original (author-provided) cell population annotations
Influencer	Influenced	Strength
ADAM17	SDC1	0
ADAM17	SDC4	0
ADAM17	TIMP3	1
APOE	SDC4	0
APOE	SDC1	0
APP	SDC2	0
APP	SDC4	0
BGN	PCOLCE	0
BGN	TLR2	1
CCL2	SDC1	0
CCL5	SDC4	0
CCL5	SDC1	0
CD44	FN1	0.1
COL18A1	CCL2	1
COL3A1	SDC1	0
DAG1	AGRN	1
DAG1	HSPG2	0.3
DCN	FGF7	1
DCN	FGF1	1
DCN	FN1	0
EFEMP2	FBLN5	0.4
EFEMP2	ELN	0.6
EGFR	VEGFA	0.1
EGFR	PDGFA	0.1
EGFR	SDC4	0
ELN	EFEMP2	0.7
ELN	FBLN5	0.2
ERBB2	VEGFA	0.1
ERBB2	SDC1	0
ERBB2	PDGFA	0.1
EZR	SDC2	0
EZR	SDC4	0
FBLN5	LOXL1	1
[truncated: 152 more rows]

## Sheet: S3C
Supplementary Table 3C. Enrichments table obtained when running MatriCom with original (author-provided) cell population annotations
[truncated: 2,727 more rows]

[truncated: 3 more sheets: S3D, S3E, S3F]
