# Supplementary material for: MatriCom, a single-cell RNA-sequencing data mining tool to infer cell–extracellular matrix interactions
Source: J Cell Sci. 2025 Jul 11;138(13):jcs263927. doi: 10.1242/jcs.263927 (PMC12276803; doi:10.1242/jcs.263927)
Supplement: Table S6. [file joces-138-263927-TableS6.xlsx]

## Sheet: S6
Table S6. Mapping of The Human Protein Atlas datasets to Tabula Sapiens tissues for Census cell annotation
Original tissue/organ annotation from The Human Protein Atlas	Mapped to Census (Tabula Sapiens)
Adipose Tissue	Fat
Bone Marrow	Bone_Marrow
Breast	Mammary
Brain	-
Bronchus	-
Colon	Small_Intestine
Endometrium	Uterus
Esophagus	-
Fallopian Tube	-
Heart Muscle	Heart
Kidney	Kidney
Liver	Liver
Lung	Lung
Lymph Node	Lymph_Node
Ovary	-
Pancreas	Pancreas
PBMC	Blood
Placenta	-
Prostate	Prostate
Rectum	Large_Intestine
Salivary gland	Salivary_Gland
Skeletal Muscle	Muscle
Skin	Skin
Small Intestine	Small_Intestine
Spleen	Spleen
Stomach	-
Testis	-
Thymus	Thymus
Tongue	Tongue
Vascular	Vasculature
